# Supplementary material for: Defective sister chromatid cohesion is synthetically lethal with impaired APC/C function
Source: Nat Commun. 2015 Oct 1;6:8399. doi: 10.1038/ncomms9399 (PMC4600715; doi:10.1038/ncomms9399)
Supplement: Supplementary Data 1 — Genome-wide siRNA screens in DDX11- and DDX11+ cells. Regression-normalized data, p-values and False Discovery Rates (FDR) of all screens described in Fig 1b, produced in R using the cellHTS2 software package. In addition, we calculated the mean viability and standard deviations for each siRNA relative to 8 nontargeting control siRNAs present on the same plate. [file ncomms9399-s2.xls]

## Sheet: all data
		DDX11 ++		DDX11 -/-					DDX11 ++		DDX11 -/-
Accession	GeneSymbol	S2 norm	S3 norm	S4 norm	S5 norm	S6 norm	p-value	FDR	% of siNT	stdv	% of siNT	stdv	selected/ cherry-picked/ excluded
NM_004972	JAK2	-0.0433445	0.362846	-0.795556	-0.937595	-0.829789	1.70013e-05	0.0483774	94.4107	7.94331	34.1263	5.0823	selected
NM_002253	KDR	0.13645	0.218083	-1.0301	-0.841236	-0.626724	1.56637e-05	0.0483774	95.8143	11.0748	34.41	13.2899	selected
NM_018898	PCDHAC1	0.178918	0.175547	-0.644355	-0.784052	-0.695751	1.79299e-05	0.0483774	87.9271	1.16526	35.7769	2.32846	selected
NM_004821	HAND1	0.133978	0.173437	-0.637604	-0.837473	-0.854479	1.53591e-05	0.0483774	81.1621	1.41901	34.2388	1.56521	selected
NM_015313	ARHGEF12	-0.314178	-0.365073	-1.32113	-1.24405	-1.16352	1.56278e-05	0.0483774	49.6171	2.45198	14.7939	7.51059	selected
NM_004358	CDC25B	-0.285568	-0.442888	-1.18148	-1.27684	-1.18114	3.17055e-05	0.0483774	48.4766	8.64414	17.2688	3.36548	selected
NM_138694	PKHD1	0.233779	0.250586	-0.667852	-0.617806	-0.550574	2.43689e-05	0.0483774	83.0301	4.90638	38.7994	5.92988	selected
NM_001256	CDC27	0.186787	-0.0357228	-0.735161	-0.807509	-0.86389	2.91103e-05	0.0483774	81.8076	3.88272	42.1287	10.0539	selected
NM_001976	ENO3	0.0463446	0.201446	-0.630578	-0.777032	-0.927116	3.18366e-05	0.0483774	86.7649	16.5904	44.7077	15.7345	selected
NM_005838	GLYAT	0.588428	0.597351	-0.178727	-0.337663	-0.216655	3.35611e-05	0.0483774	107.448	2.26057	61.4584	11.9755	selected
NM_170694	SERHL	0.440454	0.41663	-0.649568	-0.62756	-0.567339	2.84484e-06	0.0483774	93.2042	3.54788	34.983	9.02175	selected
XM_088683	DGAT2L4	0.0907917	0.111155	-0.866949	-1.17271	-0.656812	3.36283e-05	0.0483774	77.5055	5.88957	28.0118	11.9786	selected
XM_088331	LOC157570	0.244575	0.0340717	-0.593897	-0.903375	-0.941994	3.25579e-05	0.0483774	79.7984	5.67819	31.596	1.45028	selected
NM_173680	MGC33584	0.361729	0.0421563	-0.590556	-1.0896	-0.861034	3.37263e-05	0.0483774	78.7704	10.9708	29.0808	5.73626	selected
XM_374831	SH3MD1	-0.392753	-0.226287	-1.03155	-1.22569	-1.38454	4.18493e-05	0.0566942	50.8485	5.62385	15.3567	2.61817	selected
NM_032871	TNFRSF19L	0.402369	0.473987	-0.518171	-0.294097	-0.361503	4.74796e-05	0.0609363	98.7659	1.60447	50.0953	4.20693	selected
NM_198841	C9ORF10OS	0.474728	0.634903	-0.242993	-0.356569	-0.193153	5.18061e-05	0.0631646	116.46	20.8348	59.5015	6.86496	selected
NM_024607	PPP1R3B	0.208179	0.0730942	-0.662282	-0.765661	-0.577187	5.8424e-05	0.0647577	75.8343	12.3937	36.7678	8.00971	selected
NM_018685	ANLN	-0.694496	-0.365592	-1.29145	-1.79914	-1.39594	9.44224e-05	0.0718679	43.1394	9.27899	9.52042	5.137	selected
NM_001254	CDC6	-0.603827	-0.409187	-1.36502	-1.15042	-1.4296	9.92425e-05	0.0718679	46.1586	3.78788	14.9823	7.47902	selected
NM_006527	SLBP	-0.358856	-0.533828	-1.31083	-1.63792	-1.13783	8.75773e-05	0.0718679	48.0426	9.17231	12.3634	8.92069	selected
NM_012182	FOXB1	0.00876129	0.216333	-0.738972	-0.83052	-0.526654	0.000108143	0.0718679	78.6752	9.64651	37.273	9.17957	selected
NM_002913	RFC1	0.319818	0.585105	-0.584903	-0.421733	-0.180791	0.000131343	0.0718679	106.252	17.479	52.5642	13.8861	selected
NM_000819	GART	-0.00314972	0.119848	-0.664932	-0.684146	-0.93097	7.66001e-05	0.0718679	71.4564	4.70574	33.0251	2.84432	selected
NM_000372	TYR	0.157173	0.209621	-0.520821	-0.585305	-0.892355	8.04907e-05	0.0718679	80.0542	2.0649	37.7433	4.01416	selected
NM_021139	UGT2B4	0.35887	0.012217	-0.791056	-0.773133	-0.459169	0.000133051	0.0718679	85.1747	18.5135	36.5226	8.52792	selected
NM_004811	LPXN	0.245723	0.232168	-0.345638	-0.828518	-0.932975	0.000117843	0.0718679	89.6321	8.30164	42.0338	16.8093	selected
NM_014045	LRP10	0.102007	0.0574116	-0.595928	-0.879584	-0.696054	7.9347e-05	0.0718679	77.7608	5.07186	38.9835	7.46655	selected
NM_005824	LRRC17	0.296168	0.4087	-0.351821	-0.444775	-0.46169	7.31454e-05	0.0718679	99.5065	17.1774	54.0932	6.48358	selected
NM_000895	LTA4H	0.201586	-0.148061	-0.656119	-1.01461	-0.923215	9.62994e-05	0.0718679	73.7354	9.87116	33.1894	7.42349	selected
NM_006096	NDRG1	-0.589058	-0.669851	-1.20725	-1.53963	-1.64994	0.000135572	0.0718679	35.7449	2.3359	10.6698	1.4326	selected
NM_003538	HIST1H4A	0.484266	0.176332	-0.411284	-0.483429	-0.440081	0.000124194	0.0718679	91.4135	18.0247	59.9049	13.2452	selected
NM_014262	LEPREL2	0.104669	-0.0750179	-0.816266	-1.02385	-0.641339	9.89953e-05	0.0718679	64.7925	11.1003	30.6204	7.6031	selected
NM_005771	DHRS9	0.0278856	0.0415583	-1.0793	-0.661257	-0.684482	0.000127262	0.0718679	65.8907	2.84903	29.7868	11.9103	selected
NM_152272	MGC29816	-0.0543844	0.0407582	-0.637324	-0.958658	-0.809874	0.000107354	0.0718679	62.1057	5.63612	27.2344	4.5573	selected
NM_144990	FLJ23878	-0.314897	-0.0919587	-0.930613	-0.976026	-0.954615	0.000116831	0.0718679	61.0966	10.8576	24.9935	6.82815	selected
NM_024105	ALG12	0.331309	0.361079	-0.245646	-0.468917	-0.499161	0.000141388	0.0733561	90.5967	4.14163	53.4194	8.28056	selected
NM_006610	MASP2	0.149875	0.395656	-0.399927	-0.486728	-0.532588	0.000151222	0.0752563	81.4045	6.36996	44.3323	0.754843	selected
NM_000179	MSH6	-0.0750025	0.216682	-0.77846	-0.81211	-0.560896	0.000160444	0.0759707	80.7481	13.7837	35.0487	8.42289	selected
NM_003881	WISP2	0.194844	0.252722	-0.538428	-0.495648	-0.392678	0.000180755	0.0759707	86.432	2.78409	48.1661	6.40968	selected
NM_004411	DNCI1	-0.0538969	-0.309953	-1.19183	-1.13198	-0.772329	0.000158197	0.0759707	58.1256	10.236	22.4596	11.1935	selected
NM_020978	AMY2B	-0.128912	-0.142726	-0.752399	-0.908515	-0.860448	0.000168888	0.0759707	63.013	8.43558	35.3702	10.7702	selected
NM_002081	GPC1	-0.137264	-0.0640011	-0.643751	-1.0978	-1.12245	0.000173592	0.0759707	58.881	2.7543	29.1516	12.4581	selected
NM_005710	PQBP1	-0.279696	-0.309988	-0.858619	-1.34961	-1.18429	0.000163546	0.0759707	47.9157	4.7423	20.5821	6.29063	selected
NM_173557	RNF152	-0.445519	-0.372847	-0.95151	-1.4311	-1.4959	0.000177159	0.0759707	49.1925	2.98376	15.4259	2.37125	selected
NM_000951	PRRG2	0.0782357	0.251763	-0.510269	-0.626066	-0.501966	0.000186995	0.075998	77.5111	2.84016	45.0695	3.08281	selected
NM_004427	PHC2	-0.474788	-0.602555	-1.26812	-1.57695	-1.16564	0.000183813	0.0759707	43.4496	7.39508	13.0264	7.622	selected
NM_001352	DBP	0.133807	0.157408	-0.610188	-0.606856	-0.447618	0.000191672	0.0766216	80.5464	0.565096	44.0621	7.12766	selected
NM_002669	PLRG1	0.371707	0.179792	-0.315663	-0.551232	-0.823604	0.000202267	0.0782901	89.405	7.85513	48.2976	9.9661	selected
NM_002455	MTX1	-0.459073	-0.703163	-1.14814	-1.57402	-1.49161	0.000201676	0.0782901	37.6322	7.01091	12.3087	0.849658	selected
NM_001965	EGR4	0.345913	0.141717	-0.499819	-0.592214	-0.364196	0.000207432	0.0790347	87.8657	11.4556	47.9282	7.09527	selected
NM_002437	MPV17	-0.0281866	0.184214	-0.662427	-0.994747	-0.551873	0.00021534	0.0807856	69.5848	3.56433	36.5184	9.81116	selected
NM_032102	SRP46	-0.0382697	0.275897	-0.525717	-0.623214	-0.778929	0.000224483	0.082727	70.9492	8.45962	36.2008	1.85828	selected
NM_001658	ARF1	-0.0757332	0.0556335	-0.750349	-0.979271	-0.587075	0.000234773	0.0829702	71.1769	6.90336	32.0317	9.16747	selected
NM_000147	FUCA1	0.253975	0.438827	-0.507115	-0.483143	-0.204168	0.00024671	0.0831215	99.0441	9.17214	57.8671	7.4906	selected
NM_005564	LCN2	0.0813727	0.309984	-0.417927	-0.589254	-0.528813	0.000248836	0.0831215	86.1129	14.1628	43.2774	2.49852	selected
NM_057161	KLHDC3	0.258489	-0.0921906	-0.490185	-0.823537	-0.898536	0.000269314	0.0842335	67.3651	14.1931	30.4082	3.41599	selected
NM_005227	EFNA4	0.00868854	-0.239254	-0.752046	-0.888902	-0.796822	0.000280173	0.085962	65.2406	13.7274	36.1975	4.70145	selected
NM_005518	HMGCS2	0.352389	0.123823	-0.61299	-0.34212	-0.971434	0.000282016	0.085962	84.0423	12.6843	37.8867	5.00738	selected
NM_014907	FRMPD1	0.218262	0.091824	-0.353396	-0.732339	-0.707707	0.000301059	0.0875043	73.0722	12.1138	39.1453	6.76652	selected
NM_144575	CAPN13	0.56152	0.464563	0.00538272	-0.338092	-0.384141	0.00029486	0.0875043	100.296	0.311368	57.4601	10.3523	selected
NM_153365	FLJ90013	0.495745	0.132292	-0.55567	-0.492049	-0.28935	0.00030143	0.0875043	97.2533	16.2499	49.4781	13.8187	selected
NM_001746	CANX	-0.345233	-0.52937	-1.29853	-1.18995	-0.980046	0.000316599	0.0888286	49.2961	9.28529	19.7968	9.61693	selected
NM_001844	COL2A1	0.213426	-0.00888401	-0.501405	-0.558769	-0.811818	0.000328109	0.0888286	83.785	3.79094	53.4669	19.0475	selected
NM_006853	KLK11	0.202871	0.265955	-0.250302	-0.800248	-0.738309	0.000317678	0.0888286	78.3854	3.06412	40.1104	11.8275	selected
NM_053050	MRPL53	0.162771	-0.0647674	-0.505729	-0.694767	-0.828714	0.000328559	0.0888286	75.6709	10.5901	37.0889	1.7835	selected
XM_375491	LOC400622	-0.104906	-0.351104	-0.871869	-1.01747	-0.863943	0.000328987	0.0888286	52.7164	4.13729	25.0589	3.24105	selected
NM_013366	ANAPC2	-0.44835	-0.569971	-1.03875	-1.2235	-1.34448	0.000358896	0.0902234	41.554	7.20445	18.8154	2.81653	selected
NM_005386	NNAT	-0.116562	-0.313756	-0.731628	-1.04714	-1.04693	0.000353178	0.0902234	54.7898	12.5033	28.3761	3.85736	selected
XM_055866	LMTK3	0.0311896	0.308038	-0.974639	-0.583949	-0.40537	0.000424714	0.0940834	95.0258	0.422763	42.603	17.7658	selected
NM_003340	UBE2D3	0.221389	0.0880999	-0.715482	-0.580498	-0.358781	0.000388974	0.0940834	77.8126	7.51009	44.0613	20.9819	selected
NM_006890	CEACAM7	0.0924867	0.241588	-0.342115	-0.786748	-0.60558	0.00038254	0.0940834	90.0865	17.0085	58.4057	28.1479	selected
NM_005172	ATOH1	0.340763	0.451738	-0.218517	-0.228021	-0.24475	0.000426039	0.0940834	101.438	2.99435	71.0383	24.0222	selected
NM_003521	HIST1H2BM	-0.0337411	-0.193166	-0.703607	-0.97235	-0.719752	0.00041361	0.0940834	60.9813	8.59182	39.8334	10.4532	selected
NM_006103	WFDC2	-0.209805	0.0668841	-0.636916	-1.07122	-0.806674	0.000384831	0.0940834	60.1009	7.57576	31.5454	9.02019	selected
NM_017729	EPS8L1	-0.113935	-0.139653	-0.806347	-0.650713	-0.872495	0.000420329	0.0940834	66.1787	1.51415	33.6595	3.53585	selected
NM_032865	CTEN	0.384437	0.28261	-0.161482	-0.426107	-0.49134	0.000415303	0.0940834	86.4742	9.15107	51.4623	11.7385	selected
NM_033515	ARHGAP18	0.309606	-0.0831242	-1.01046	-1.25427	-0.421061	0.000421961	0.0940834	69.4347	16.3106	24.575	23.0683	selected
NM_145052	MGC23937	0.0382898	-0.0768983	-0.791152	-0.701831	-0.550181	0.000414547	0.0940834	68.7327	0.270629	39.0642	13.9005	selected
NM_133264	WIRE	-0.0628082	-0.137439	-0.595882	-0.974377	-0.848582	0.000406161	0.0940834	61.781	2.08756	30.4907	3.99219	selected
NM_145316	C6ORF128	0.120716	0.193717	-0.505964	-0.506803	-0.40869	0.000417508	0.0940834	85.0635	8.16471	47.8043	8.89889	selected
NM_017641	KIF21A	0.192629	0.157434	-0.829422	-0.705027	-0.264288	0.000540135	0.104647	81.1691	3.77206	42.8243	13.5016	cherry-picked
XM_050278	KIF26A	0.225757	0.419386	-0.805382	-0.280403	-0.318165	0.000514807	0.104647	92.9418	9.47153	48.8193	10.8745	cherry-picked
NM_014628	MAD2L1BP	-0.161583	-0.12705	-0.64141	-0.829378	-0.847962	0.000557658	0.104647	62.3897	3.32218	39.5828	9.38732	cherry-picked
NM_145060	C18ORF24	-0.0714765	-0.21236	-0.594647	-1.01329	-0.987106	0.000542302	0.104647	63.9445	4.2016	30.4076	4.1497	cherry-picked
NM_198080	LOC253827	0.195324	0.306446	-0.677465	-0.483826	-0.226358	0.000536584	0.104647	92.6429	11.4366	48.8428	18.8336	cherry-picked
NM_018455	BM039	-0.101009	0.00942376	-0.603613	-0.82065	-0.613718	0.000594591	0.107704	68.7963	5.62947	35.7351	5.0409	cherry-picked
NM_173353	TPH2	0.0463271	-0.056488	-0.593535	-0.578781	-0.642103	0.000623123	0.107984	71.9255	4.48752	40.0932	6.77346	cherry-picked
NM_080668	CDCA5	0.0665169	-0.012526	-0.413952	-0.697337	-0.80443	0.000723982	0.110556	68.7183	0.851959	40.0978	14.1849	cherry-picked
NM_133444	ZNF526	0.282402	0.175829	-0.263968	-0.358713	-0.523148	0.000839181	0.114556	77.4568	2.25902	47.7831	1.90125	cherry-picked
XM_061930	LOC120237	-0.124895	-0.196723	-0.624205	-0.809501	-1.07785	0.000811002	0.114556	63.2043	11.5621	28.2122	3.88298	cherry-picked
NM_003958	RNF8	0.0190946	-0.102479	-0.771425	-0.464173	-0.838591	0.000903574	0.115766	66.5434	7.8404	38.7891	6.75242	cherry-picked
NM_005354	JUND	0.193008	-0.372292	-0.779388	-0.793009	-0.833164	0.000922718	0.115885	75.1974	15.8777	36.1688	3.96601	cherry-picked
NM_138779	LOC93081	0.353043	0.39153	-0.227996	-0.216546	-0.125611	0.0010361	0.116716	88.7926	6.63656	59.0394	9.0832	cherry-picked
NM_006856	ATF7	0.194393	0.193351	-0.394828	-0.469861	-0.223264	0.00156018	0.132561	84.0651	0.517108	54.7972	8.15856	cherry-picked
NM_014371	AKAP8L	0.0247122	0.208654	-0.359725	-0.457232	-0.464947	0.00166954	0.135255	74.2757	3.1058	51.4904	2.99801	cherry-picked
NM_013367	ANAPC4	-0.632156	-0.40304	-1.19009	-1.11475	-0.910986	0.00242333	0.158188	41.5106	3.98074	21.5342	7.93503	cherry-picked
NM_000251	MSH2	0.270939	0.148478	-0.439416	-0.426002	-0.0176574	0.00744024	0.230954	90.4591	7.82852	57.1383	15.2114	cherry-picked
NM_021960	MCL1	-1.23583	-1.38198	-0.366411	-0.448722	-0.39296	1.52533e-05	0.0483774	14.8055	6.23986	48.6037	4.74072	excluded
NM_006674	HCP5	0.396682	0.184096	-0.518011	-0.807417	-0.638939	2.28626e-05	0.0483774	82.8232	17.3759	35.889	4.85677	excluded
NM_032342	C9ORF125	-0.340071	-0.702451	-1.33441	-1.58653	-1.70439	2.82229e-05	0.0483774	40.2385	10.6543	8.45278	2.72843	excluded
XM_374066	LOC389184	0.0590766	-0.00968453	-0.819726	-0.674	-0.846149	5.45114e-05	0.0632981	71.1477	12.4021	27.8724	9.67231	excluded
NM_022111	CLSPN	-0.437998	-0.318943	0.300205	0.533294	0.459072	6.66385e-05	0.0706513	52.4658	1.84256	115.887	3.41625	excluded
NM_005775	SCAM-1	-0.607709	-0.68341	0.14949	-0.0371296	0.205349	0.000132718	0.0718679	35.3208	1.11861	87.13	5.14332	excluded
NM_001800	CDKN2D	-0.830702	-0.645584	-0.059645	-0.0119319	0.16728	0.000124157	0.0718679	47.1138	7.16742	78.3174	13.876	excluded
NM_031246	PSG2	1.0176	0.996151	0.381755	0.226557	0.145881	0.000115063	0.0718679	134.982	15.3849	75.3866	12.8468	excluded
XM_372869	LOC391253	0.0279483	0.078972	-0.816594	-0.644104	-0.615957	0.000121838	0.0718679	71.2841	11.7739	34.332	6.32577	excluded
XM_373950	LOC388887	-0.0995571	-0.342794	-0.979699	-1.09082	-0.906951	0.000124022	0.0718679	53.1052	3.98583	21.5541	5.19434	excluded
NM_018557	LRP1B	-0.152951	-0.110901	0.578638	0.631009	0.515196	0.000150686	0.0752563	75.3003	14.2082	149.961	41.1927	excluded
XM_379540	LOC157693	-0.266548	-0.271982	-0.829605	-1.24784	-1.09843	0.000179674	0.0759707	54.0975	1.67329	21.9472	2.29002	excluded
XM_291128	RBM27	-0.165847	-0.340716	-0.833969	-1.08786	-1.16296	0.000174749	0.0759707	58.0297	5.66957	24.4692	5.59356	excluded
NM_030907	MGC10731	-0.962431	-0.944491	-0.205744	-0.37224	-0.222997	0.0002273	0.082727	22.9334	4.79466	61.1441	8.53069	excluded
NM_005984	SLC25A1	-0.922895	-0.95127	-0.0375669	-0.384346	-0.184868	0.000234245	0.0829702	26.1081	3.31693	60.0525	4.74646	excluded
NM_003023	SH3BP2	-0.213694	-0.0359148	0.642731	0.564126	0.493085	0.000248376	0.0831215	61.1833	7.81601	119.943	6.67015	excluded
NM_002120	HLA-DOB	-0.733905	-0.497537	-1.23066	-1.40697	-1.3476	0.000243237	0.0831215	34.7869	1.57978	10.9032	4.48261	excluded
NM_024052	C17ORF39	-0.833471	-0.710662	0.017819	-0.0900375	-0.181498	0.000262916	0.0842335	33.1912	2.32299	70.5872	9.2076	excluded
NM_207349	LOC284739	-0.416962	-0.383592	-0.929119	-1.20362	-1.33396	0.000253427	0.0835112	43.7334	1.84822	17.295	2.04064	excluded
NM_017580	ZRANB1	-0.686098	-0.778153	-0.186291	0.126537	0.0109045	0.000269437	0.0842335	33.7799	4.09578	80.6596	4.0599	excluded
NM_182567	FLJ34690	0.0184512	0.107978	-0.59591	-0.706384	-0.541078	0.00025962	0.0842335	69.9482	8.21545	38.8716	9.91716	excluded
NM_144980	C6ORF118	0.191	0.102415	-0.457625	-0.631068	-0.488937	0.000289363	0.0871125	83.7186	0.783751	43.5853	7.90574	excluded
NM_173470	LOC93380	0.421636	0.307437	-0.380291	-0.486506	-0.160583	0.000331491	0.0888286	99.5113	3.72834	58.5342	12.1601	excluded
XM_379881	LOC402559	0.189672	0.371266	-0.908285	-0.664159	-0.240419	0.000319045	0.0888286	120.395	62.9691	35.0997	17.8829	excluded
NM_003133	SRP9	-0.526593	-0.394489	0.390236	0.0755242	0.246534	0.000354099	0.0902234	33.2785	3.32385	74.6073	14.3977	excluded
XM_380113	LOC402516	-0.048947	-0.286523	0.647142	0.551617	0.399813	0.00034724	0.0902234	58.0607	15.8091	111.92	11.1749	excluded
XM_378454	LOC283547	-0.0524529	-0.134309	-0.786847	-0.671704	-0.759988	0.000349658	0.0902234	67.9052	0.834186	37.934	7.48876	excluded
XM_377942	LOC402273	0.0772639	0.120603	-0.401565	-0.679019	-0.739372	0.000355376	0.0902234	75.2479	3.60494	34.2875	2.59354	excluded
NM_015318	ARHGEF18	-1.018	-1.11936	-0.402522	-0.520922	-0.356019	0.000421321	0.0940834	20.3443	4.0813	50.5091	3.25867	excluded
XM_374175	LOC389413	-0.0506932	0.106223	-0.482573	-0.726412	-0.746069	0.000428266	0.0940834	70.3918	1.78991	32.1068	1.22846	excluded
NM_000721	CACNA1E	-0.776611	-0.696152	-0.18355	-0.120402	0.0581308	0.000445003	0.0968874	33.6452	0.193953	67.1306	12.3502	excluded
NM_002085	GPX4	-1.30072	-1.01407	-0.539015	-0.535088	-0.322088	0.000452163	0.0975752	17.4129	0.758646	48.5424	5.60235	excluded
NM_003124	SPR	0.315728	0.293069	-0.319355	-0.401299	-0.239649	0.000485969	0.103047	89.1553	1.41109	57.7905	17.923
NM_001001414	LOC342897	-0.111364	0.0732788	-0.861285	-0.727754	-0.529357	0.000485494	0.103047	76.0145	17.1023	36.0605	7.2487
NM_005133	RCE1	-0.268156	-0.348345	-0.875217	-1.07502	-1.65059	0.000557891	0.104647	49.4601	5.27231	16.6017	6.05824
NM_004462	FDFT1	-0.163966	-0.608726	-1.20403	-1.3925	-0.949287	0.000522936	0.104647	49.2006	18.211	16.7546	8.90204
NM_004668	MGAM	0.412192	0.257515	-0.276326	-0.236111	-0.35535	0.00053303	0.104647	91.3507	1.7274	58.4631	4.87897
NM_006029	PNMA1	0.357039	0.176664	-0.252866	-0.408789	-0.505706	0.000527664	0.104647	86.0628	3.35736	53.2593	6.07927
NM_004038	AMY1A	0.0870326	0.139814	-0.39608	-0.608258	-0.553535	0.000520613	0.104647	79.2349	6.01338	53.7659	22.5064
NM_032432	ABLIM2	-0.793456	-0.699692	-1.39209	-1.82312	-1.31263	0.000499547	0.104647	31.2037	2.36688	9.99015	7.34923
NM_006472	TXNIP	-0.409606	-0.333812	0.573898	0.0636727	0.640426	0.000530642	0.104647	44.3282	1.29005	119.545	43.5646
XM_371488	LOC388939	-1.01284	-0.839561	-0.224925	-0.431467	-0.0987699	0.000556733	0.104647	23.6498	2.34602	53.4726	8.24429
XM_373647	LOC388171	0.490208	0.375274	-0.257918	-0.330355	-0.0646334	0.000534287	0.104647	102.086	3.43182	62.0716	11.2104
NM_014667	VGLL4	-1.06354	-0.90229	-0.506319	-0.236588	-0.0360664	0.000567323	0.105604	25.0028	0.855789	66.4788	9.54997
NM_145115	ZNF498	-0.0476086	0.105901	-0.599583	-0.666258	-0.515393	0.000572553	0.10577	76.0062	10.8075	41.7756	8.67666
NM_020300	MGST1	0.789739	0.712247	-0.351209	0.0122832	0.257481	0.000588777	0.107704	130.682	3.77589	78.4146	36.8574
NM_001005503	OR11G2	-0.209089	-0.361574	-1.08564	-0.878675	-0.829795	0.00059627	0.107704	56.8854	2.00899	25.1941	8.6423
NM_000707	AVPR1B	-0.439455	-0.415247	0.0239084	0.378088	0.312098	0.000621104	0.107984	63.3252	2.73214	75.1494	14.9788
NM_018202	FLJ10747	0.399651	0.239763	-0.415156	-0.159488	-0.392918	0.000661808	0.107984	95.6523	0.714075	58.7301	3.6494
NM_005557	KRT16	0.186195	-0.0298113	-0.41829	-0.62941	-0.661771	0.000658164	0.107984	77.2865	3.37735	46.5658	8.54061
NM_001382	DPAGT1	0.148159	0.0721831	-0.507152	-0.446709	-0.495341	0.00065587	0.107984	79.1845	12.4729	53.2747	13.3494
NM_012140	SLC25A10	0.191467	0.227789	-0.400412	-0.339783	-0.40051	0.000668675	0.107984	86.3227	7.07045	59.9052	16.5727
NM_006351	TIMM44	0.14904	0.255514	-0.410112	-0.374034	-0.389797	0.000666189	0.107984	76.8246	1.8793	51.6263	3.63696
NM_005495	SLC17A4	0.209349	-0.231884	-0.740515	-1.15391	-0.620615	0.000605638	0.107984	63.9874	21.9644	31.0809	10.1829
NM_078628	MSL3L1	0.3272	0.172092	-0.236137	-0.577903	-0.434241	0.000616019	0.107984	79.6974	14.0958	48.1522	7.43205
NM_006828	HELIC1	0.554925	0.288877	-0.115483	-0.35169	-0.234814	0.000634237	0.107984	93.2018	21.6845	58.2947	6.67959
NM_015136	STAB1	-0.876437	-0.762586	-0.0850574	-0.320933	-0.1763	0.000649123	0.107984	29.4748	1.92125	74.8551	22.8272
NM_018086	FIGN	0.0638032	0.168848	-0.573869	-0.391674	-0.518416	0.000668293	0.107984	82.1864	18.1932	46.8652	8.17413
NM_198694	KRTAP18-5	-0.601289	-0.452598	0.172931	0.00186655	0.0976123	0.000635	0.107984	38.2739	2.93923	75.889	4.04706
XM_374161	LOC389369	-0.0698704	0.112101	-0.522762	-0.592734	-0.689863	0.000634417	0.107984	69.9868	2.96296	33.9276	2.83793
XM_376783	LOC401466	-0.312043	-0.30547	0.196788	0.438717	0.296042	0.00065605	0.107984	52.0624	6.04272	101.965	10.0879
XM_371053	LOC388381	-0.0593601	0.0795217	-0.709254	-0.484242	-0.673976	0.000625212	0.107984	68.8642	15.2586	38.3654	5.28722
NM_006632	SLC17A3	0.330644	0.381225	-0.167881	-0.46843	-0.218175	0.000675992	0.108448	87.3577	3.63546	55.4237	9.20309
NM_024077	SECISBP2	-0.291177	-0.326906	0.455885	0.182198	0.309763	0.000682636	0.108798	56.133	7.76475	104.049	22.7014
XM_375603	LOC400688	0.286676	0.254636	-0.456683	-0.298173	-0.257078	0.00069345	0.109804	86.9414	10.8135	54.8862	1.66373
NM_004431	EPHA2	-0.31319	-0.600784	0.0312116	0.555095	0.296243	0.000704992	0.110556	62.9262	11.1046	97.9885	12.7889
NM_019105	TNXB	-0.102714	-0.0174311	-0.610796	-0.789895	-0.602841	0.000727348	0.110556	66.7661	2.43599	38.9222	4.66959
NM_000309	PPOX	-0.508582	-0.598016	-0.955976	-1.57411	-1.55381	0.00071403	0.110556	37.752	5.74476	12.5088	5.18464
NM_004264	SURB7	-0.700569	-0.542899	-1.30655	-1.27669	-1.12659	0.000708749	0.110556	36.8178	2.99723	15.1318	7.59176
NM_016598	ZDHHC3	-0.946632	-0.968254	-0.291961	-0.495953	-0.218023	0.000741841	0.110556	22.4897	2.15197	53.0404	11.2857
NM_022465	ZNFN1A4	-0.466821	-0.572681	0.171092	0.15532	-0.042653	0.00074242	0.110556	44.8299	9.88918	83.7238	10.1419
NM_022900	CAS1	0.232001	0.264501	-0.375688	-0.262656	-0.382774	0.000748124	0.110556	95.5328	4.90081	53.203	2.59254
NM_173362	LOC317671	0.292082	0.0578999	-0.309664	-0.591694	-0.523272	0.000747463	0.110556	84.5767	13.8657	49.0731	5.54748
XM_374877	DKFZP779M0652	0.478031	0.449183	-0.0364187	-0.129547	-0.383441	0.000725352	0.110556	100.529	2.01515	58.1274	6.69144
NM_206923	YY2	-0.619206	0.00416477	0.51657	0.398133	0.454031	0.000752605	0.110556	49.2216	19.0265	110.313	5.64538
NM_000683	ADRA2C	-0.839676	-0.7622	-0.316708	-0.189918	-0.000210667	0.000761719	0.110563	35.9144	5.16473	67.7371	7.20551
NM_130900	RAET1L	0.460622	0.372491	-0.031897	-0.280797	-0.358626	0.000759856	0.110563	102.343	2.54125	62.6892	5.55059
NM_014963	KIAA0963	0.365503	0.174293	-0.151961	-0.63014	-0.568939	0.000785961	0.113406	81.2557	16.0912	47.1872	11.805
NM_032042	DKFZP564D172	-0.585403	-0.439871	0.165257	-0.0451346	0.209685	0.000796097	0.114193	41.9837	1.76358	91.0524	26.3598
NM_001804	CDX1	0.215787	-0.0997155	-0.800703	-0.731606	-0.403303	0.00083362	0.114556	74.5576	16.1636	39.6466	13.4126
NM_004063	CDH17	0.024567	-0.0890658	0.566834	0.645567	0.467017	0.000855003	0.114556	69.2772	4.45876	119.363	13.1624
NM_015167	PTDSR	-0.868937	-0.688374	-1.2201	-1.59724	-1.52039	0.00080392	0.114556	30.4921	3.97158	11.0212	1.42519
NM_021620	PRDM13	-0.145608	-0.29527	-0.794738	-1.04136	-0.729632	0.000845718	0.114556	54.866	3.3252	30.3852	5.77821
NM_173630	RTTN	-0.162066	-0.0307141	0.437156	0.489239	0.532903	0.000852558	0.114556	65.0134	10.788	123.289	18.6877
NM_014498	GOLPH4	-0.585773	-0.625344	-0.168573	0.088093	0.145319	0.000839634	0.114556	35.083	1.16902	78.1457	5.62481
NM_032477	MRPL41	-0.678498	-0.63872	0.0220683	-0.0447027	-0.173287	0.000818531	0.114556	38.1221	4.76559	71.7927	8.32244
NM_152754	SEMA3D	-0.0455602	0.107624	-0.518292	-0.609871	-0.540198	0.000839201	0.114556	76.1374	10.8156	43.6195	5.81061
NM_198539	ZNF568	-0.644549	-0.284987	-1.11932	-1.37933	-1.00092	0.000844878	0.114556	41.8089	10.2996	15.0997	8.88738
XM_377027	LOC401605	0.715047	0.564	0.0579614	0.00316527	0.0940516	0.000823679	0.114556	134.574	6.15795	90.2368	22.877
NM_006761	YWHAE	0.250372	0.153929	-0.391171	-0.446905	-0.302178	0.000884851	0.115386	84.6176	5.56411	53.7243	5.06703
NM_018679	TCP11	-0.0431198	0.273576	-0.40765	-0.725499	-0.517274	0.000882471	0.115386	61.6442	4.40731	30.8794	3.93533
NM_006581	FUT9	0.287645	0.30855	-0.192342	-0.285125	-0.392376	0.00087564	0.115386	82.9927	5.21448	54.6421	2.64419
NM_021930	RINT-1	-0.427842	-0.401945	0.117867	0.149807	0.198557	0.000883502	0.115386	47.8788	9.2268	106.568	32.7741
NM_178860	SEZ6	0.067231	0.0484277	-0.397141	-0.676681	-0.576082	0.000877863	0.115386	76.3807	0.166177	43.1742	3.58845
XM_211460	LOC284434	-0.177287	-0.180148	-0.611719	-1.15648	-0.881301	0.000891886	0.115684	55.0319	2.07471	27.7342	6.42939
NM_018212	ENAH	-1.08177	-1.14241	-0.344274	-0.691661	-0.393642	0.000911504	0.115766	18.0664	3.36132	49.1866	13.127
NM_024650	FLJ22531	-0.225182	-0.147536	0.690503	0.459539	0.262264	0.000899705	0.115766	58.0905	1.7195	127.38	33.287
XM_291335	LOC340542	-0.666158	-0.610057	-0.145302	-0.0112262	-0.0254392	0.000907296	0.115766	37.0888	1.67707	74.3232	6.51258
NM_001395	DUSP9	0.444129	0.0269551	-0.862286	-0.846699	-0.196324	0.000930856	0.115885	86.4505	24.2239	41.6365	17.9072
NM_001928	DF	0.132353	0.16052	-0.358804	-0.398448	-0.697327	0.000922171	0.115885	81.6291	7.3378	55.8773	23.9169
NM_022770	FLJ13912	-0.607288	-0.538574	0.545858	-0.0297355	0.0123188	0.000931454	0.115885	42.143	3.75675	95.0874	37.4722
BC025985	IGHG4	0.110715	0.114874	-0.374953	-0.57361	-0.459565	0.00094318	0.116159	80.2712	7.83836	51.6379	8.60477
NM_018027	FRMD4	-0.421941	-0.22335	0.100279	0.429957	0.545115	0.000939749	0.116159	53.8884	13.1484	113.562	33.5855
NM_005489	SH2D3C	-0.155904	-0.392675	-1.01239	-0.986616	-0.731157	0.000950684	0.116207	52.9951	9.29669	27.7564	7.57936
NM_152761	FLJ25444	0.484486	0.199638	-0.167494	-0.290734	-0.394763	0.000953106	0.116207	100.198	8.41506	63.7929	3.62256
XM_372882	LOC128954	0.137327	0.155552	-0.381752	-0.415918	-0.453043	0.0009605	0.116526	80.5228	7.58325	52.7565	5.88421
NM_023018	FLJ13052	-0.32673	-0.515761	0.153398	0.151401	0.158673	0.00100177	0.11664	65.3521	6.41464	87.6684	10.0844
NM_001220	CAMK2B	-0.389047	-0.706608	-0.124329	0.303664	0.380624	0.0010021	0.11664	57.1399	12.3827	89.6042	20.7228
NM_003837	FBP2	-0.0214644	0.241059	-0.607223	-0.496851	-0.403249	0.000999102	0.11664	80.7165	10.9384	51.315	2.16703
NM_022098	LOC63929	-0.941999	-1.00977	-0.497477	-0.399804	-0.266435	0.000987966	0.11664	21.7014	5.42602	53.0249	18.8078
NM_000547	TPO	0.111927	0.184425	-0.332352	-0.564464	-0.419453	0.00101406	0.11664	79.6742	5.61583	54.6724	18.5211
NM_004295	TRAF4	0.294912	0.402814	-0.50172	-0.0482854	-0.424367	0.000996047	0.11664	94.8191	4.76044	58.9526	8.96325
NM_002319	LRCH4	0.38542	0.645689	-0.0679646	-0.13657	-0.0372613	0.00100661	0.11664	101.892	9.0443	73.6149	14.8097
NM_153207	AEBP2	-0.408826	-0.717092	-1.09911	-1.47472	-1.14963	0.00101381	0.11664	38.7299	13.9182	17.6307	4.88203
NM_144651	FLJ25471	-0.0063147	-0.0646188	-0.908414	-0.826565	-0.426916	0.000971299	0.11664	67.8207	2.21835	37.9262	20.1745
NM_153241	MGC42157	0.0489924	0.0618971	-0.754664	-0.441886	-0.481202	0.00100163	0.11664	77.3428	4.05111	43.3237	14.4412
NM_007264	ADMR	-0.337002	-0.255775	0.250417	0.197854	0.403342	0.00105168	0.116716	61.6333	5.7269	104.067	9.9903
NM_001680	FXYD2	-0.314828	-0.207622	-1.12886	-1.17047	-0.63758	0.00103834	0.116716	56.6198	1.0766	27.5739	12.6493
NM_003949	HAP1	0.196563	-0.0143709	-0.348149	-0.587256	-0.756273	0.00104235	0.116716	78.1931	3.08497	47.4627	12.0057
NM_004541	NDUFA1	-0.278408	-0.256733	-0.831286	-0.957775	-0.745285	0.001053	0.116716	51.8426	4.34689	31.3603	5.21828
NM_018055	NODAL	-0.622805	-0.264022	-1.04733	-1.31704	-0.984861	0.00103598	0.116716	43.8648	6.41677	21.4599	6.05932
NM_017935	BANK1	-0.415802	-0.550531	0.179706	0.169623	-0.0272402	0.00104696	0.116716	43.6578	0.493655	89.7325	7.62594
NM_173633	FLJ90805	0.0160572	0.204668	-0.496825	-0.610453	-0.367833	0.00103263	0.116716	73.5661	13.5274	45.1906	12.5412
NM_005467	NAALAD2	0.18258	0.175565	-0.276245	-0.463051	-0.445804	0.00107293	0.11741	75.1408	3.63667	52.7978	11.666
NM_015409	EP400	-1.03897	-0.790828	-0.297425	-0.355808	-0.337418	0.00107852	0.11741	25.4066	1.54541	64.7731	19.5767
NM_173694	ATP11C	0.0735486	0.481708	-0.287642	-0.328927	-0.552927	0.00107646	0.11741	87.2986	28.1643	50.4554	5.06295
XM_375305	LOC400506	0.136543	-0.038519	-0.507708	-0.599066	-0.47467	0.0010758	0.11741	71.6738	7.46021	43.2299	5.28398
NM_005581	LU	0.346614	0.188788	-0.581587	-0.238311	-0.27065	0.00109886	0.118285	85.1654	14.3242	51.1368	8.04982
NM_012267	HSPBP1	-0.119198	-0.108729	0.484073	0.490953	0.366354	0.00109677	0.118285	61.1178	3.55922	116.652	11.9271
NM_005829	AP3S2	-0.504309	-0.526864	-0.946357	-1.13558	-1.29645	0.00110112	0.118285	37.9841	4.5132	19.9093	2.85412
NM_015234	GPR116	-0.54619	-0.360398	0.0305332	0.152014	0.547797	0.00111814	0.11937	52.6507	1.48532	99.9295	17.3511
NM_005573	LMNB1	-0.0451293	-0.149317	-0.546462	-0.777136	-0.717923	0.00112101	0.11937	65.9861	0.970595	40.9358	6.71824
NM_004734	DCAMKL1	-0.324764	-0.254638	0.227203	0.493539	0.20609	0.00116837	0.120704	75.3702	7.57092	99.7492	2.8487
NM_173500	TTBK2	-0.72938	-0.922047	-0.337975	-0.254042	0.0901524	0.00116662	0.120704	35.7539	11.351	66.4044	8.96965
NM_024980	GPR157	0.278808	-0.121996	-0.667207	-1.05969	-0.409147	0.00117328	0.120704	89.4202	33.2701	39.01	12.788
NM_001648	KLK3	0.250987	0.185313	-0.38226	-0.228662	-0.467479	0.00116823	0.120704	82.4649	3.98032	53.6292	6.52079
NM_000015	NAT2	0.438668	0.180656	-0.220489	-0.247287	-0.386696	0.0011669	0.120704	89.6645	14.662	59.1317	9.88812
NM_014929	KIAA0971	-0.26755	-0.494303	0.464258	0.0860246	0.222404	0.00117809	0.120704	43.202	12.9794	95.4759	20.0013
NM_016590	PART1	-0.968981	-0.835981	-0.117607	-0.366519	-0.409552	0.00114493	0.120704	25.5422	2.11395	59.4757	15.5517
NM_152402	TRAM1L1	-0.437291	-0.188922	-1.05011	-1.06631	-0.73887	0.00117405	0.120704	52.7036	11.9164	27.4959	14.571
XM_374437	LOC392670	-1.17524	-1.0036	-0.0791495	-0.602446	-0.497652	0.00116866	0.120704	17.1915	1.87136	45.6596	11.1939
NM_018407	LAPTM4B	0.131531	0.0119133	-0.409194	-0.473851	-0.650489	0.00118845	0.121256	78.1983	4.02074	46.1057	2.42708
NM_004349	CBFA2T1	-0.318325	-0.426929	-1.05196	-1.13123	-0.778619	0.00120874	0.122159	48.9348	6.13737	25.1285	10.4241
NM_181503	EXOSC8	-0.299633	-0.19067	-0.597639	-1.1875	-1.19058	0.00121733	0.122159	49.5216	1.76924	23.4303	7.78114
XM_371286	MGC45731	0.197474	-0.159429	-0.698618	-0.78201	-0.44096	0.00121393	0.122159	63.2509	14.2199	34.2099	14.0459
XM_373038	TRIM61	-0.234041	-0.208072	0.338032	0.431175	0.25012	0.00120889	0.122159	55.6417	7.24888	95.9595	12.0926
NM_005241	EVI1	-0.3296	-0.235423	0.173242	0.365444	0.307556	0.00126234	0.122447	76.018	8.93464	97.4815	7.03814
NM_022755	C9ORF12	-0.180286	-0.333933	0.182513	0.339554	0.484757	0.00131741	0.122447	77.135	4.01908	102.655	16.9208
NM_001421	ELF4	0.0306372	-0.199324	-0.596974	-0.811086	-0.614246	0.00132507	0.122447	65.1444	11.4681	38.7292	4.68641
NM_001176	ARHGDIG	0.50522	0.41857	-0.521428	-0.197258	0.0420339	0.0012415	0.122447	104.543	1.41818	63.8442	12.4003
NM_001783	CD79A	0.0521796	0.083395	-1.22635	-1.1078	-0.271742	0.00128566	0.122447	73.9246	2.94792	29.9657	25.099
NM_030912	TRIM8	0.110748	0.0640106	-0.678407	-0.542468	-0.325856	0.00125051	0.122447	74.9807	4.43466	47.451	6.76922
NM_018190	BBS7	-0.386461	-0.446021	-1.27465	-1.09216	-0.806374	0.00131237	0.122447	47.6355	3.04063	21.7702	13.5903
NM_001880	ATF2	0.203197	-0.0399637	-0.517394	-0.650336	-0.384728	0.00132109	0.122447	76.9269	10.6668	42.9861	8.29513
NM_004883	NRG2	0.251382	0.0263508	-0.345811	-0.540461	-0.450849	0.00125117	0.122447	76.788	5.8757	49.806	2.64723
NR_001569	ADAM3A	0.570313	0.57189	0.12195	-0.0586979	-0.0312581	0.00125205	0.122447	117.605	10.4828	93.0875	43.1387
XM_375837	FAM34A	0.380442	0.268016	-0.231032	-0.439253	-0.133329	0.00129185	0.122447	85.4728	9.07598	59.9345	12.5169
NM_014007	ZNF297B	-0.361274	-0.472008	0.0504277	0.217952	0.169478	0.00124895	0.122447	47.7272	2.72816	101.22	13.4481
NM_014395	DAPP1	0.29862	0.153773	-0.329863	-0.417399	-0.263179	0.00126597	0.122447	83.0752	4.9531	54.756	7.41581
NM_018469	HT008	0.470602	0.181139	-0.222075	-0.203584	-0.396893	0.00130241	0.122447	98.3731	3.62489	60.2752	3.81586
NM_139284	LGI4	0.0909216	0.0827679	-0.370078	-0.489243	-0.544213	0.00130045	0.122447	79.451	3.06765	46.3018	3.0184
XM_375358	FLJ25339	-0.545841	-0.45685	0.0267941	0.0586167	0.047171	0.00126386	0.122447	44.6173	2.87915	80.884	6.15557
NM_199339	LOC374768	-0.191901	0.252229	-0.595859	-0.816223	-0.507576	0.00132565	0.122447	69.8908	21.4251	34.3831	8.92772
XM_291204	LOC340228	-1.05873	-1.02604	-0.184395	-0.502188	-0.580927	0.00132424	0.122447	21.781	5.68608	47.5622	5.84823
XM_372354	LOC390059	-0.181155	-0.411672	0.232473	0.266664	0.315247	0.00130718	0.122447	50.4585	9.72905	101.109	10.246
XM_378993	LOC400852	-0.224582	-0.257531	-0.76402	-0.868647	-0.734931	0.00132292	0.122447	52.5738	4.20057	30.828	2.86238
XM_380127	LOC402560	0.167571	0.123378	-0.735243	-0.396581	-0.319465	0.00131381	0.122447	102.045	39.1169	41.0964	10.5439
NM_006857	RY1	0.10355	0.263717	-0.262238	-0.5326	-0.406731	0.00133829	0.123148	74.9376	1.58598	48.7063	5.86954
NM_024503	HIVEP3	-0.518624	-0.71272	-1.06796	-1.1955	-1.44415	0.00136681	0.124095	37.6616	8.69561	16.9754	3.44743
NM_000274	OAT	0.0971374	0.0631483	-0.486849	-0.443457	-1.0995	0.00137532	0.124095	72.6411	2.6832	37.2821	7.88954
NM_018284	GBP3	0.0909046	-0.00209858	-0.4114	-0.583984	-0.534959	0.00137911	0.124095	67.4549	9.86911	47.6938	10.9072
NM_016625	MGC12197	-0.0136791	-0.00543388	-0.494902	-0.649909	-0.528256	0.00137619	0.124095	69.6913	6.82109	40.5993	6.32557
NM_178349	LCE1B	-0.568306	-0.263486	-0.899703	-1.15101	-1.01927	0.00137827	0.124095	43.8954	9.04077	19.5726	4.54109
XM_378620	LOC400550	0.0168693	0.0880842	-0.765786	-0.422841	-0.463211	0.00137362	0.124095	71.3325	12.7421	41.2752	9.36939
NM_004329	BMPR1A	-0.0204572	-0.145695	0.4668	0.853177	0.387038	0.00139236	0.124369	91.1886	1.46167	124.922	11.6808
NM_152287	ZFP276	-0.139401	-0.429508	-0.671983	-1.091	-1.19755	0.00139118	0.124369	45.9849	10.719	20.4136	3.36626
NM_002983	CCL3	-0.796884	-0.484219	-0.262213	0.335975	0.226997	0.00142224	0.124753	43.2551	2.5491	87.3905	19.8858
NM_002333	LRP3	0.294018	0.450392	-0.607831	-0.156474	-0.129064	0.00142052	0.124753	93.3484	3.16709	54.7703	13.2446
NM_002476	MYL4	-0.651141	-0.82039	-1.31255	-1.67383	-1.19312	0.00140361	0.124753	31.698	4.01442	12.9184	7.94842
NM_001415	EIF2S3	-1.046	-0.870395	-0.245544	-0.450447	-0.454646	0.00142002	0.124753	25.4572	1.76556	62.8479	28.3837
NM_052899	KIAA1893	-0.12892	-0.304538	-0.61854	-0.981322	-0.887345	0.00141731	0.124753	53.388	4.71406	30.0605	8.925
NM_152682	MGC10198	-0.655075	-0.701231	-0.14588	-0.202865	-0.0611013	0.0014662	0.12769	36.2968	2.44193	68.1697	9.63633
NM_004153	ORC1L	-0.459435	-0.381267	-0.815676	-1.08829	-1.10445	0.00147297	0.127824	44.5053	2.48127	25.9009	2.30604
NM_020462	KIAA1181	0.433124	0.55975	0.0136889	-0.0790681	-0.0732152	0.00148649	0.128539	112.46	20.7484	78.4885	12.097
NM_152572	C9ORF98	-0.342329	-0.598299	0.0606334	0.079753	0.139556	0.00149384	0.128718	62.0548	9.6416	82.8241	10.1682
NM_020634	GDF3	-0.159237	-0.0174751	-0.567341	-0.908454	-0.597901	0.00151078	0.129479	65.8411	1.36507	44.0448	12.7806
NM_032795	FLJ14494	0.334045	0.337818	-0.118345	-0.251729	-0.238733	0.00151329	0.129479	86.6443	3.34429	59.9763	7.32154
NM_003325	HIRA	-0.144755	-0.128244	-0.611837	-0.84164	-0.629677	0.00154832	0.132014	61.9743	0.897179	37.8147	4.92667
NM_001626	AKT2	-0.666688	-0.597197	-0.240719	0.25995	-0.00222165	0.00158307	0.13359	52.6864	3.70981	75.2976	11.7057
NM_001642	APLP2	-0.00867953	0.046333	-0.745914	-0.623352	-0.362081	0.00159701	0.13359	71.8058	1.48805	42.8741	13.0153
NM_006439	MAB21L2	0.222258	0.141067	-0.315977	-0.399381	-0.335108	0.00158899	0.13359	85.0201	4.08625	57.9862	6.9121
NM_020217	DKFZP547I014	0.0639169	0.0481043	-0.48127	-0.495772	-0.434642	0.00159968	0.13359	76.1231	10.034	44.5034	7.07778
XM_209579	LOC285346	0.258167	0.540815	-0.00980758	-0.29593	-0.370784	0.00158726	0.13359	96.0911	23.8819	60.6088	3.74374
NM_033547	MGC16733	-0.796458	-0.377022	0.269164	-0.103098	0.0515683	0.00161924	0.134761	33.5865	10.5793	79.566	15.0617
NM_030776	ZBP1	0.0186711	0.154545	-0.370733	-0.636327	-0.435833	0.00162613	0.134875	71.556	4.80067	46.5004	4.0484
NM_000421	KRT10	-0.408597	-0.623105	-1.14619	-1.6469	-0.968583	0.00166778	0.135255	40.5871	4.78724	17.4121	10.1817
NM_145058	MGC7036	0.243294	-0.166865	-0.466185	-0.67015	-0.598188	0.00164275	0.135255	70.2025	14.4092	42.9884	1.89128
NM_018997	MRPS21	-0.201178	-0.342777	-0.754789	-0.975032	-0.765099	0.00166866	0.135255	56.9533	4.3258	32.1631	5.92812
NM_016332	SEPX1	-0.178188	-0.0706326	-0.609031	-0.634908	-0.739832	0.00165302	0.135255	66.7788	7.71265	40.3464	5.7971
NM_144995	DHX57	0.322028	-0.168903	-0.459398	-0.77997	-0.543775	0.00165435	0.135255	67.2415	20.6654	36.8762	7.34125
NM_138396	40977	0.348722	0.257373	-0.116572	-0.28473	-0.350006	0.00165005	0.135255	82.9995	1.10956	55.8208	3.39291
NM_130465	FBXO23	-0.220931	-0.392131	-0.992999	-1.05488	-0.684878	0.00167975	0.135632	52.9815	8.3276	26.3954	8.88714
NM_006846	SPINK5	-0.0545934	0.108601	-1.03316	-0.80373	-0.315737	0.00168784	0.135835	71.5935	8.86849	35.8407	17.9342
XM_028522	MYR8	-0.281017	-0.260632	0.319012	0.205508	0.243351	0.0017005	0.135956	56.251	3.52305	115.815	34.1635
NM_002332	LRP1	-0.819725	-0.791215	-0.250202	-0.380276	0.117558	0.0017343	0.135988	30.998	1.16014	70.924	18.2005
XM_031102	WDR22	0.499583	0.239948	-0.0355386	-0.417338	-0.280998	0.00173436	0.135988	94.4405	15.6005	77.9804	33.7315
NM_017820	FLJ20433	0.0179177	-0.091633	-0.489716	-0.625642	-0.599212	0.00172624	0.135988	69.901	4.78169	43.356	3.05622
NM_032117	GAJ	-0.183741	-0.309319	0.431879	0.119118	0.627974	0.00172592	0.135988	56.078	12.2039	118.609	37.1843
NM_182530	FLJ25056	-0.272743	-0.26973	0.452284	0.241676	0.170114	0.00172039	0.135988	56.4021	1.13824	97.8646	10.2914
XM_374625	LOC392943	-0.0796704	-0.0690714	-0.616339	-0.574006	-0.593343	0.00172271	0.135988	63.5152	5.306	34.0057	7.07073
NM_024907	FBXO17	0.271124	0.0654291	-0.322176	-0.326578	-0.688121	0.00175822	0.136832	73.0394	7.39884	44.3692	6.53483
NM_181774	SLC36A3	-0.384313	-0.356459	-0.790684	-1.11979	-0.907524	0.00176196	0.136832	45.1569	1.86645	25.066	6.36716
NM_139209	GRK7	-0.210928	-0.15777	0.320443	0.678794	0.267081	0.00178364	0.13722	90.1252	3.69381	85.0424	5.84661
NM_004716	PCSK7	-0.161045	-0.169301	-0.603252	-0.688297	-0.824679	0.00178383	0.13722	57.3219	2.23002	35.8899	5.48802
NM_153359	MGC24975	0.193533	0.340219	-0.213868	-0.229201	-0.390747	0.00178293	0.13722	94.0392	13.5527	56.5689	2.16631
XM_371726	LOC389267	0.360611	0.184765	-0.102778	-0.491059	-0.392235	0.00180938	0.138313	89.9141	20.1016	49.8685	5.86676
NM_000167	GK	-0.161115	-0.186023	0.350628	0.517218	0.255359	0.00182658	0.138326	83.9778	3.68074	106.03	7.18852
NM_002208	ITGAE	-0.279602	-0.174283	0.291065	0.28647	0.304716	0.00181591	0.138326	69.1847	15.5561	117.581	29.6322
NM_007035	KERA	-0.708068	-0.773326	-1.16585	-1.28124	-1.62867	0.00182479	0.138326	34.0381	1.14629	15.115	3.27126
NM_006314	CNKSR1	-0.777335	-1.11118	-0.397002	-0.164552	-0.455293	0.00183352	0.138422	35.7218	12.492	53.9088	3.19744
NM_025098	MOGAT2	0.485784	0.0938368	-0.247219	-0.237537	-0.506208	0.00186353	0.139221	88.4789	22.0167	56.0222	6.80052
NM_017775	FLJ20343	0.357535	-0.0687238	-0.826659	-0.400009	-0.400029	0.00186505	0.139221	90.1091	13.4708	43.5022	7.58144
NM_016848	SHC3	-0.114938	0.0152557	-0.701328	-0.479915	-0.600893	0.00186694	0.139221	63.3041	0.0246336	39.0397	3.40109
NM_019596	C21ORF62	-0.402768	-0.150135	-0.757834	-0.998837	-0.792855	0.00185498	0.139221	55.8668	16.6249	26.9746	6.27822
NM_018429	BDP1	-0.937627	-0.825046	-0.46193	-0.341782	-0.0508666	0.00189827	0.140697	30.0784	0.528963	59.7153	11.6619
NM_002336	LRP6	0.198175	-0.120952	-0.472337	-0.474712	-0.703335	0.00189569	0.140697	86.4716	2.76971	52.1801	12.9228
NM_024589	FLJ22386	-0.288182	-0.195691	-0.63948	-0.839744	-0.891857	0.0019121	0.141292	54.8857	1.2706	32.1961	1.75429
NM_006398	UBD	0.100749	-0.0599128	-0.542888	-0.447491	-0.531344	0.00195004	0.14256	72.9308	8.24951	45.2436	1.96285
XM_352937	TBX15	0.0798283	-0.384147	0.453872	0.411001	0.499469	0.00195264	0.14256	48.5115	24.2821	89.8935	6.12684
NM_022905	FLJ12572	-0.376776	-0.292427	0.369684	0.013164	0.395441	0.00194012	0.14256	54.6589	2.88367	99.536	25.8959
XM_375747	LOC400760	-0.675243	-0.49252	-0.116361	-0.037617	0.000795398	0.00194605	0.14256	40.1366	1.28686	69.0041	9.44704
NM_032120	DKFZP564O0523	-0.195664	-0.0769572	-0.528123	-0.796588	-0.740395	0.00198533	0.144244	62.4928	2.10331	38.264	10.9709
XM_374163	LOC389372	-0.781397	-0.636393	-1.15454	-1.45902	-1.21019	0.00198753	0.144244	30.9021	1.51569	9.99941	6.46143
NM_020140	EB-1	-0.106477	0.00519336	-0.597061	-0.753548	-0.461052	0.00199843	0.144605	69.3215	14.6185	38.007	10.3076
NM_004087	DLG1	-0.122398	-0.191005	0.327821	0.555587	0.290283	0.00201222	0.144708	85.201	1.33616	107.311	4.12609
NM_144701	IL23R	-0.843196	-0.735358	-0.4041	-0.129642	-0.176898	0.00201612	0.144708	27.8891	2.47172	59.3768	5.62335
XM_370570	LOC387702	0.150018	0.0338821	-0.23795	-0.816371	-0.645975	0.00201767	0.144708	78.0472	12.6522	42.3138	11.6175
NM_014955	CGI-01	0.324685	0.4398	-0.0737785	-0.157771	-0.18004	0.00204023	0.14547	106.738	15.2365	74.3466	19.3664
NM_198440	C22ORF14	-0.158728	-0.362552	-0.658471	-0.977504	-0.862114	0.00203768	0.14547	47.1918	7.59947	25.9277	3.78406
NM_004108	FCN2	0.267904	0.153308	-0.489201	-0.35548	-0.185958	0.00205884	0.145889	90.5432	7.46279	56.094	7.65436
NM_080871	ASB10	-0.248686	-0.35306	-0.667665	-0.992493	-0.938426	0.00206191	0.145889	52.1757	1.29686	30.9642	2.91552
XM_060535	LOC127545	-0.141836	-0.423321	0.453595	0.180881	0.247744	0.00207044	0.145918	48.5411	13.2665	96.0787	12.0477
NM_153614	TSARG6	0.236005	0.220511	-0.390799	-0.494318	-0.132208	0.00208916	0.146813	81.5928	1.32004	49.1008	13.9422
NM_006703	NUDT3	0.127085	0.165346	-0.182018	-0.56112	-0.752886	0.00210175	0.146879	72.3252	4.30685	44.7547	11.9724
XM_372803	LOC391130	-0.886895	-0.627446	0.0736863	-0.260907	-0.279308	0.00210214	0.146879	32.5807	0.630886	63.2203	8.60376
NM_002417	MKI67	0.142774	-0.0233398	-0.989529	-0.947009	-0.228717	0.00214943	0.148481	79.0162	9.91894	35.8616	22.7392
NM_005322	HIST1H1B	-1.33651	-1.23137	-0.858252	-0.679983	-0.740795	0.00213873	0.148481	14.0541	2.76309	33.6865	3.00698
NM_207310	DKFZP434E2321	0.11447	-0.0986202	-0.404864	-0.744566	-0.550282	0.00214456	0.148481	62.4656	7.83486	38.35	6.53684
XM_375814	LOC400790	-0.680643	-0.424841	-0.970981	-1.27064	-1.13271	0.00214246	0.148481	38.7134	0.815202	15.727	3.51858
NM_173728	ARHGEF15	0.433468	0.477024	-0.0175882	-0.227686	0.00766024	0.0021627	0.148522	106.864	6.37032	67.3847	6.13322
NM_005468	NAALADL1	0.413257	0.434695	-0.114167	-0.0326091	-0.102355	0.0021683	0.148522	93.1438	1.82697	71.2098	7.79662
NM_001001343	MGC27121	-0.40744	-0.458206	-1.29246	-1.82626	-0.791277	0.00216285	0.148522	48.7335	1.01762	13.3907	16.6304
NM_153183	NUDT10	-0.46597	-0.207784	-0.98091	-0.905714	-0.774532	0.00222753	0.152152	53.5963	10.5791	27.6024	11.4793
NM_005465	AKT3	-0.20756	-0.142072	0.206162	0.593921	0.380663	0.00224011	0.15245	84.2503	8.81166	107.01	6.67988
NM_021212	ZF	-0.874808	-0.702864	-1.22093	-1.39095	-1.33814	0.00224439	0.15245	30.9152	1.4241	14.08	4.25396
XM_370635	KIAA0280	-0.57781	-0.519115	0.167859	-0.0158337	-0.154733	0.00227825	0.15432	41.4109	2.47757	92.3844	34.1793
NM_001892	CSNK1A1	-0.230146	-0.231496	0.172953	0.37796	0.31271	0.00230922	0.155984	79.5471	4.41345	97.9422	6.87348
XM_171078	LOC255324	-0.192764	-0.458464	-0.716379	-1.20203	-0.931755	0.00232328	0.1565	49.1507	11.726	23.078	4.40944
NM_004969	IDE	-0.189096	-0.178707	0.162105	0.482691	0.470668	0.00233451	0.156824	57.1435	3.04096	108.285	14.131
XM_377426	LOC401845	-0.11317	-0.0948759	-0.79468	-0.529043	-0.586616	0.00234305	0.156965	60.843	7.96824	36.9753	7.37461
NM_198859	PRICKLE2	-0.198041	-0.353952	-0.832532	-0.735446	-0.798696	0.00235475	0.157317	55.9109	5.24107	31.273	8.39825
NM_015018	KIAA1117	-0.175434	-0.261642	0.339311	0.240453	0.279978	0.00236344	0.157466	59.0969	0.595551	118.935	34.2904
NM_003948	CDKL2	-0.095092	-0.0656012	0.278546	0.504957	0.616063	0.00244204	0.158188	91.9463	7.93557	114.748	17.9554
NM_005233	EPHA3	-0.0692336	0.0854038	0.448003	0.573835	0.547694	0.00239277	0.158188	100.512	17.2128	120.438	10.6872
NM_003632	CNTNAP1	0.376335	0.161258	-0.420476	-0.125886	-0.311244	0.00240167	0.158188	96.9681	2.81992	72.4245	10.5984
NM_007242	DDX19	-1.80871	-1.56495	-0.485519	-1.08503	-1.24235	0.00244565	0.158188	3.28749	1.59111	26.0156	11.0283
NM_014475	DHDH	-0.501951	-0.667982	0.0816879	-0.224129	0.0662912	0.00239312	0.158188	35.6549	2.55391	78.1853	21.5807
NM_018013	FLJ10159	-0.34048	-0.251154	-0.708166	-0.839805	-0.877673	0.00244362	0.158188	54.6069	10.1251	31.6627	2.047
NM_020314	MGC16824	0.18774	0.209946	-0.433736	-0.387691	-0.173175	0.00241077	0.158188	87.3735	14.5179	52.4165	13.4225
XM_291725	SIAT8F	-0.255931	-0.276613	0.234448	0.157394	0.340983	0.00243915	0.158188	55.4559	3.37803	99.7582	9.57607
XM_374273	LOC389669	-0.336833	-0.0775109	0.347012	0.300837	0.309016	0.00243468	0.158188	58.2487	4.66273	103.347	4.78164
NM_002874	RAD23B	0.14884	0.00201032	-0.473853	-0.610247	-0.313699	0.00249185	0.159132	80.1476	8.95795	47.5765	8.1173
NM_002885	RAP1GA1	0.14055	0.241384	-0.637899	-0.298837	-0.22727	0.00248706	0.159132	82.9017	7.48164	53.3202	6.72621
NM_022061	MRPL17	0.209305	0.126703	-0.319745	-0.24987	-0.516034	0.00249938	0.159132	86.272	18.383	62.7259	19.9245
XM_093024	LOC169981	0.0944355	0.116473	-0.33093	-0.394233	-0.465848	0.00247575	0.159132	80.9007	4.78219	49.934	3.61641
XM_379072	LOC400939	-0.599442	-0.519413	-0.950078	-1.31692	-1.08009	0.00247688	0.159132	38.3224	4.84495	16.0723	4.04815
XM_372583	LOC390613	0.450732	0.276427	-0.324974	-0.318326	0.0187301	0.00249456	0.159132	95.9583	7.25797	62.4617	14.8696
NM_001497	B4GALT1	-0.146817	-0.279739	-0.777041	-0.902175	-0.587867	0.00256849	0.159315	59.2328	8.4918	38.4203	6.45281
NM_033029	LMLN	0.0094406	-0.215984	-0.531881	-0.712837	-0.647708	0.00260025	0.159315	60.9614	11.2402	40.1974	10.556
NM_033285	TP53INP1	-0.249532	-0.651041	-0.0455663	0.221981	0.314593	0.00255186	0.159315	45.8542	16.1962	89.3986	4.4937
NM_003921	BCL10	-0.592073	-0.742643	-1.03901	-1.23005	-1.45684	0.00256244	0.159315	42.9693	0.301129	21.0967	5.39658
NM_002042	GABRR1	-0.377514	-0.554434	-0.800072	-1.21194	-1.14905	0.00252182	0.159315	44.8035	6.58466	26.2983	3.15414
NM_000786	CYP51A1	-0.644218	-0.526168	-1.04402	-1.14788	-1.07048	0.00259245	0.159315	39.8436	3.03259	23.6715	3.64158
NM_033063	MAP6	-0.289599	-0.224075	0.337573	0.102495	0.391806	0.00258286	0.159315	50.6592	3.12963	104.119	30.1162
NM_015161	ARL6IP	-0.321753	-0.22262	0.104361	0.267106	0.536051	0.00258765	0.159315	56.4632	6.80896	116.992	20.8813
NM_014604	TAX1BP3	-0.319688	-0.0291709	-0.638652	-0.706035	-0.795333	0.00256507	0.159315	58.611	19.0993	34.471	2.52435
NM_018409	DKFZP761O0113	-0.762137	-0.70932	-0.291535	-0.100834	-0.275592	0.00255213	0.159315	32.5634	2.53483	63.532	10.8913
NM_025042	WBSCR23	0.0337735	-0.225236	-0.435065	-0.877115	-0.807051	0.0025595	0.159315	60.7943	21.5051	35.6413	7.31048
XM_378250	LOC92482	0.812522	0.668166	0.174372	0.184103	0.322856	0.00255993	0.159315	122.008	2.39685	90.6944	12.0309
NM_144972	MGC23940	-0.315839	-0.365737	0.274656	0.0151176	0.285355	0.00259954	0.159315	50.1476	0.460465	93.2358	9.56851
NM_000871	HTR6	-0.308708	-0.469776	-0.0955936	0.401986	0.51531	0.0026181	0.159617	56.6166	15.308	102.128	20.2156
NM_000496	CRYBB2	0.167079	-0.0971522	-0.347989	-0.582831	-0.651299	0.00262082	0.159617	78.8444	6.10414	60.551	25.5503
NM_017559	DKFZP434H2215	-0.153777	-0.376865	-0.701554	-0.78734	-0.886552	0.00263137	0.159617	57.2871	7.71508	34.0862	5.22935
NM_024761	MOBKL2B	0.144275	0.334191	-1.08924	-0.31516	-0.267549	0.00262668	0.159617	87.5536	5.92265	43.254	28.7929
NM_006912	RIT1	0.217678	0.324054	-0.147968	-0.639109	-0.222215	0.0026483	0.159997	95.7814	5.70702	56.3907	14.5091
NM_000717	CA4	-0.825212	-0.758083	-0.301234	-0.389749	-0.0605172	0.00265075	0.159997	31.4186	4.46432	69.1033	21.6689
XM_380112	LOC402515	-0.0679868	0.0125656	0.610972	0.495981	0.365001	0.00266435	0.16042	66.5676	2.04291	107.845	10.9037
NM_001101	ACTB	-0.363135	-0.11576	-0.788688	-0.675527	-0.830532	0.00271114	0.162835	55.711	9.51027	34.7661	2.52975
NM_020666	CLK4	-0.216282	-0.0611596	0.270595	0.404354	0.447755	0.0027229	0.16314	87.6908	14.5515	105.997	11.9259
NM_000242	MBL2	0.116161	0.623278	-0.561018	-0.33526	-0.0443753	0.00276361	0.16357	106.922	32.318	55.649	16.6548
NM_020233	MDS006	0.038608	0.131195	-0.484322	-0.353336	-0.402433	0.00275121	0.16357	78.9401	16.2349	47.4789	9.15498
NM_198472	C10ORF125	-0.035735	0.0798646	-0.345543	-0.522171	-0.764359	0.0027464	0.16357	76.3191	11.3135	48.8394	6.49855
XM_373043	LOC391723	-0.296093	-0.137851	0.464099	0.175335	0.309247	0.00275692	0.16357	55.8591	1.88044	94.2441	8.64049
NM_000851	GSTM5	-0.381933	-0.208655	0.41994	0.110505	0.204884	0.00282159	0.166195	48.8332	0.55183	103.165	38.5372
NM_004523	KIF11	-1.32039	-0.9604	-0.647012	-0.28433	-0.662799	0.002837	0.16644	18.8739	3.3696	47.0316	7.7081
NM_018405	HSA272196	-0.995866	-0.978057	-0.389483	-0.441567	-0.607708	0.00283941	0.16644	22.5603	0.619223	47.8522	2.92084
XM_291075	LOC339926	0.35798	0.0771511	-0.162041	-0.382431	-0.499432	0.00284652	0.166457	84.0888	14.5388	50.9841	5.80917
NM_016085	C2ORF28	-0.677205	-0.384638	-1.15315	-1.4778	-0.897226	0.00291181	0.168927	42.9641	8.08501	18.215	10.5583
NM_016648	HDCMA18P	0.207246	0.185303	-0.353244	-0.20052	-0.344853	0.00291647	0.168927	89.8506	4.36686	60.9332	6.95528
NM_022354	SPATA1	-0.464912	-0.464821	-0.0202702	-0.0211897	0.141532	0.00290923	0.168927	47.5561	6.17548	78.5355	11.4473
XM_371138	LOC284390	0.425656	0.718392	0.180232	-0.0128518	-0.125895	0.00290587	0.168927	111.553	28.6159	76.8077	2.61886
NM_002953	RPS6KA1	-0.384981	-0.431063	0.0411422	0.0117974	0.270286	0.00300835	0.169399	56.9225	7.16105	87.3314	9.83966
NM_001607	ACAA1	0.275746	0.182495	-0.381571	-0.330717	-0.139824	0.00296943	0.169399	89.049	7.38507	65.4229	6.80629
NM_001608	ACADL	0.49557	0.401166	-0.0194046	-0.0294526	-0.0613032	0.00301493	0.169399	107.593	7.77641	85.5326	18.7465
NM_005025	SERPINI1	-0.163987	-0.21414	-0.880774	-0.599191	-0.649965	0.00297365	0.169399	57.7591	1.93443	36.1139	4.36285
NM_006066	AKR1A1	-0.291597	-0.270978	-0.659552	-1.15159	-0.788817	0.00299925	0.169399	54.712	0.364239	28.6828	5.62049
NM_002477	MYL5	-0.811022	-0.722329	-0.0277991	-0.409093	-0.228834	0.00299706	0.169399	30.7077	1.64858	63.7214	11.1583
NM_020765	RBAF600	-0.388417	-0.267883	0.0403847	0.386087	0.200115	0.00300418	0.169399	53.2927	7.03336	106.4	7.4064
NM_032898	MGC14126	-0.511172	-0.523064	-0.0634644	-0.0398768	0.0034604	0.002954	0.169399	36.5066	4.82191	70.6489	2.29788
NM_173561	UNC5CL	0.217588	0.468636	-0.0615541	-0.196804	-0.313583	0.00301245	0.169399	101.286	21.3616	64.8097	2.98438
XM_378983	LOC284749	-1.19897	-1.18636	-0.592769	-0.867529	-0.470372	0.00301408	0.169399	14.6943	2.74815	37.9961	13.1905
NM_175924	MGC50831	0.301201	0.481463	-0.0261024	-0.146592	-0.173797	0.0029448	0.169399	94.687	17.6823	67.3898	3.85082
NM_003241	TGM4	0.557306	0.379254	0.111433	-0.124456	-0.201658	0.00295451	0.169399	98.4298	12.0601	67.9321	8.97115
XM_375929	LOC400856	-0.288328	-0.181961	-0.700993	-0.908303	-0.652469	0.00293647	0.169399	53.5283	9.81799	32.955	5.58801
NM_006914	RORB	-0.833304	-0.790099	-0.0807832	-0.267878	-0.461775	0.00302423	0.169531	30.7892	0.803772	64.8222	10.0058
NM_000850	GSTM4	-0.152622	-0.0907593	-0.69708	-0.598436	-0.544795	0.00304558	0.169694	57.7181	3.20991	40.6468	1.50987
NM_014034	ASF1A	0.042055	0.0167547	0.63155	0.448303	0.495791	0.00304028	0.169694	72.7102	4.94664	130.124	34.0663
XM_370918	DKFZP434P162	0.106388	0.29028	-0.207548	-0.301009	-0.464519	0.00304803	0.169694	89.8342	17.6703	61.2274	3.71259
XM_376566	LOC285924	0.341953	0.236071	-0.148001	-0.165867	-0.316147	0.0030589	0.169912	85.3615	0.386108	61.1042	5.36581
NM_152655	ZNF585A	-0.395895	-0.625322	-0.910694	-1.05116	-1.14124	0.00308979	0.170463	43.6731	8.111	22.2055	3.17785
XM_117294	LOC200933	-0.53501	-0.294106	0.184417	0.0991326	0.0188794	0.00307861	0.170463	49.3767	8.98353	82.1098	3.97711
XM_376334	LOC401147	-0.470862	-0.562297	-0.856194	-1.23772	-1.08637	0.00308488	0.170463	40.4482	10.5372	17.9927	2.11918
NM_000303	PMM2	-0.364226	-0.576971	-0.986812	-1.02014	-0.911317	0.00314864	0.173317	41.5206	9.74987	24.2787	11.0086
NM_006899	IDH3B	0.268639	0.295272	-0.281636	-0.172674	-0.156151	0.00316248	0.173687	83.2064	4.83725	64.0895	5.80846
NM_014874	MFN2	0.30378	0.347859	-0.129706	-0.156352	-0.171653	0.00317381	0.173917	85.583	0.823414	66.9545	10.2331
NM_031439	SOX7	0.0275205	-0.0100319	0.644147	0.325708	0.670866	0.0031883	0.17432	71.9886	9.41274	137.384	49.6073
NM_207410	UNQ9356	0.165631	0.157957	-0.257792	-0.379247	-0.324871	0.00321154	0.175198	76.7891	1.32571	49.8017	3.9849
NM_013327	PARVB	-0.289598	-0.186538	0.19247	0.196754	0.430407	0.00324031	0.176373	53.7629	10.3232	101.258	15.6507
NM_032160	C18ORF4	0.177179	0.137769	-0.347191	-0.480927	-0.216201	0.00325315	0.176677	72.4977	0.729739	49.7297	11.6021
NM_000407	GP1BB	-0.77875	-0.893054	-1.16919	-1.43684	-1.814	0.00326245	0.176789	35.3672	0.403779	14.2043	5.93249
NM_025265	MGC2776	0.218539	0.186841	-0.262481	-0.390978	-0.208833	0.00327694	0.17718	80.0742	13.7246	57.8773	3.61676
NM_000324	RHAG	-0.357594	-0.157647	-0.621156	-0.948199	-0.808309	0.00330251	0.178168	53.7213	7.36726	30.0593	3.23499
NM_212481	ARID5A	0.19329	0.101174	-0.162002	-0.626624	-0.469363	0.00331012	0.178184	72.491	10.4523	48.606	10.9173
NM_021083	XK	0.58923	0.714812	0.262895	0.109103	0.0994526	0.00331824	0.178227	120.848	22.747	91.6447	6.47164
NM_001302	CORT	-0.336671	-0.364798	-0.0622928	0.330568	0.385904	0.00333476	0.178447	51.0734	8.27687	103.794	14.5666
NM_178828	C9ORF79	-0.129405	0.314657	-0.483845	-0.638959	-0.350034	0.00333696	0.178447	74.0817	25.5424	45.3365	13.0753
NM_003033	SIAT4A	0.572234	0.497718	0.0836936	0.128384	-0.313685	0.00337377	0.17881	108.968	3.95335	76.4363	11.9214
NM_001446	FABP7	0.284718	0.0795971	-0.213455	-0.510777	-0.313064	0.00336883	0.17881	84.1405	8.96434	51.8304	3.69591
X74144	FOXG1C	0.252204	0.286909	-0.142337	-0.288702	-0.206507	0.00338775	0.17881	92.259	11.3727	67.0108	10.858
NM_006309	LRRFIP2	0.334961	0.467943	-0.0171287	-0.0495471	-0.251765	0.00335969	0.17881	101.566	3.17127	81.4058	23.4614
NM_019593	KIAA1434	-0.408101	-0.458428	0.0158673	0.00339614	0.125092	0.003374	0.17881	45.5606	2.39019	78.057	8.67879
NM_015443	LOC284058	-0.246139	-0.327252	-0.613872	-0.851609	-1.06721	0.00338308	0.17881	49.1135	1.4991	28.8649	2.64981
NM_015364	LY96	-0.33016	-0.00440286	0.42015	0.231841	0.468366	0.00339901	0.179017	61.7151	18.2276	113.515	28.0712
NM_005631	SMO	-0.0904167	0.101059	0.326386	0.647162	0.695698	0.00342683	0.180093	95.4741	30.9667	120.704	6.66497
NM_018476	BEX1	-0.398303	-0.351366	-0.0423687	0.258408	0.203511	0.00345009	0.180926	50.1519	6.32714	91.8651	20.8606
NM_001445	FABP6	-0.354957	-0.611414	0.253361	0.112141	-0.137331	0.00346686	0.181368	44.4121	9.74404	78.726	11.5801
NM_007069	HRASLS3	-0.816221	-0.738927	-0.237373	-0.437385	-0.0827434	0.0034734	0.181368	26.9004	3.33958	57.1158	12.3314
NM_004550	NDUFS2	0.170832	0.274288	-0.331827	-0.119579	-0.430226	0.00349191	0.181557	83.0847	5.01201	57.4279	5.20172
NM_032546	TRIM54	-0.138019	0.27972	-0.430962	-0.500603	-0.484429	0.00349182	0.181557	80.8127	33.3196	44.5426	4.25985
NM_005187	CBFA2T3	0.339331	0.485497	-0.351614	0.0217954	-0.0528363	0.00358173	0.183117	102.128	9.45923	69.1447	13.5365
NM_004607	TBCA	-1.04624	-0.938626	-0.650869	-0.451184	-0.307708	0.0035539	0.183117	23.4537	1.01828	46.3785	7.1606
NM_000068	CACNA1A	-0.809518	-0.597623	-1.03508	-1.49922	-1.29171	0.00353114	0.183117	35.2388	4.11946	15.2772	2.52916
NM_005329	HAS3	-0.421794	-0.245486	-0.808871	-0.848457	-0.79277	0.00358199	0.183117	46.9988	0.540218	31.931	1.688
NM_007252	POU6F2	0.0807804	0.121975	-0.277859	-0.538461	-0.374576	0.00357902	0.183117	69.3854	4.17304	48.8367	6.2379
NM_012459	TIMM8B	-0.110405	-0.0382481	-0.440539	-0.714371	-0.575405	0.00355924	0.183117	63.3036	11.5142	42.1845	9.05066
NM_178429	LEP11	0.16554	0.155964	-0.143962	-0.495214	-0.477302	0.00354196	0.183117	76.7113	1.22426	47.6588	4.57311
NM_138294	PATE	-0.0315918	-0.211832	0.507558	0.246236	0.412364	0.0036047	0.183892	62.3715	4.80435	111.316	7.99092
NM_018323	PI4K2B	-0.226757	-0.0909814	-0.854651	-0.672415	-0.515586	0.00363553	0.184399	70.707	6.68683	41.3542	11.8834
NM_006080	SEMA3A	-0.000426456	0.101808	0.40083	0.670415	0.592013	0.00363731	0.184399	69.6442	0.927129	128.33	17.6999
NM_138780	SYTL5	-0.991738	-0.683436	-0.112368	-0.458194	-0.284058	0.00362779	0.184399	25.793	6.25986	61.692	22.0881
NM_000188	HK1	-0.279397	-0.244027	0.0905901	0.27226	0.334513	0.00367231	0.185029	77.3244	6.0625	93.4411	12.3311
NM_133497	KCNV2	0.228462	0.038472	-0.188429	-0.655407	-0.45409	0.00368853	0.185029	76.5011	1.86904	52.14	7.717
NM_005532	IFI27	-0.0687537	-0.0628055	0.527268	0.56534	0.252591	0.00369133	0.185029	63.9577	3.73655	117.74	20.769
NM_003456	ZNF205	-0.419812	-0.393272	-0.680471	-1.08521	-1.18611	0.00368255	0.185029	45.6269	1.78732	33.1043	15.3721
NM_003321	TUFM	0.332355	0.41956	-0.3613	-0.025277	-0.0600438	0.00369527	0.185029	94.9237	4.32319	78.4686	2.51329
XM_291577	LOC339521	-0.396077	-0.291339	0.237756	0.030229	0.170668	0.00368629	0.185029	45.4539	0.336668	83.2456	5.83609
NM_173828	C5ORF16	0.142894	0.267487	-0.223366	-0.499797	-0.209476	0.00371863	0.185817	79.9205	11.7004	55.5006	11.8129
XM_379180	LOC401056	-0.333656	-0.392407	-0.846904	-0.873024	-0.781601	0.00373268	0.186138	47.9802	10.0635	25.5845	7.56008
NM_014369	PTPN18	0.325959	0.286772	-0.432511	-0.123303	-0.0939559	0.00374974	0.186366	87.9668	8.01233	60.5028	9.06501
NM_014502	PRP19	-0.612845	-0.726983	-0.176594	-0.102395	-0.278925	0.00375254	0.186366	32.1784	1.53042	64.5728	8.40693
XM_374203	LOC389469	0.0529211	0.0339661	0.580547	0.526837	0.44176	0.00379243	0.187964	71.3333	6.72364	109.893	6.05357
XM_166532	KIAA1950	-0.455133	-0.522927	0.101911	-0.0805489	-0.0432382	0.00381	0.188336	42.7192	1.82392	77.229	1.18953
NM_145252	LOC124220	-0.0256435	-0.0779675	-0.560636	-0.41416	-0.64213	0.00383519	0.188545	68.9626	3.59044	46.8908	2.59424
NM_000897	LTC4S	0.0589254	0.085783	-0.277634	-0.426666	-0.593826	0.00383784	0.188545	77.5059	8.51966	54.065	10.9025
XM_371139	FLJ14959	-0.275592	-0.0670802	-0.878518	-0.917673	-0.456982	0.0038428	0.188545	56.1865	10.4864	33.3946	18.7566
NM_004705	PRKRIR	-0.456838	-0.373525	-0.137531	0.277322	0.287171	0.00385932	0.188596	49.7694	0.304774	86.8424	16.2054
NM_001252	TNFSF7	0.370704	0.288303	0.0581264	-0.342396	-0.496021	0.00385356	0.188596	93.6455	1.74774	66.5841	17.2307
NM_003920	TIMELESS	-0.805346	-0.800111	-0.528423	-0.123631	0.201731	0.00390569	0.189498	31.9165	3.46028	66.1976	24.4851
NM_005799	INADL	-0.0314116	-0.140027	-0.68388	-1.11633	-0.405364	0.00390887	0.189498	58.865	7.85058	35.8324	14.297
NM_203373	FBXL22	-0.280785	-0.225663	-0.586838	-0.906354	-0.785879	0.00389442	0.189498	58.5684	5.45874	37.8612	4.74351
NM_014597	ERBP	-0.432235	-0.44361	0.0604066	0.0957784	-0.0548625	0.00397674	0.192025	42.84	3.63239	81.2431	14.0494
NM_017831	RNF125	0.518242	0.546575	0.101106	0.134016	-0.108738	0.00397367	0.192025	118.477	22.6485	84.1829	6.89376
NM_024293	C2ORF17	0.0138615	-0.00442468	-0.521133	-0.318193	-0.749709	0.00400903	0.193202	76.4374	7.52048	43.1576	6.98985
NM_199181	FLJ44670	-0.823124	-0.523805	-0.177164	-0.280081	0.106044	0.00403838	0.194233	32.538	6.21962	62.159	16.2157
NM_015284	KIAA0467	-0.381921	-0.30244	0.218242	0.275316	-0.0166657	0.00407072	0.195035	52.3332	5.22713	105.386	29.7307
NM_018168	C14ORF105	-0.046801	0.0276041	-0.908664	-0.813537	-0.242645	0.00407107	0.195035	72.7385	14.1736	39.7468	24.8136
NM_024958	C20ORF98	-0.496641	-0.366596	0.129674	0.0753471	-0.0559676	0.00409467	0.195781	41.7844	4.51553	83.5501	10.4328
NM_205854	UNQ541	-0.350699	-0.352726	0.13512	-0.008212	0.368054	0.00410438	0.195861	46.1771	1.04645	81.8009	17.0598
NM_007080	LSM6	0.0137143	0.136348	-0.242326	-0.499355	-0.568426	0.00414487	0.197407	67.7392	0.524923	46.9871	6.07465
NM_004938	DAPK1	-0.283592	-0.414599	-0.0181161	0.359991	0.173499	0.0041984	0.197595	70.4292	3.28809	87.8967	7.76646
NM_003931	WASF1	0.457093	0.585782	-0.0392917	0.0791837	0.102586	0.00419837	0.197595	111.958	9.5071	82.1094	4.45702
NM_052949	RASGRP4	0.380828	0.384933	-0.233707	-0.0769827	0.0118395	0.00422276	0.197595	99.1958	0.559223	71.1809	8.79696
NM_002201	ISG20	0.406647	0.458835	-0.0864125	0.0910079	-0.168132	0.00420377	0.197595	99.9639	3.65776	74.0602	8.21857
NM_005034	POLR2K	-0.372321	0.0465935	-0.558532	-0.874645	-0.744263	0.00417681	0.197595	58.0432	10.9645	37.2362	5.25858
NM_004159	PSMB8	-0.0496102	-0.535814	0.259492	0.271389	0.236911	0.00421507	0.197595	41.8672	23.051	74.6044	4.19643
XM_036988	KIAA1000	-0.512789	-0.445764	-0.0243872	0.211188	-0.112668	0.0042226	0.197595	44.9045	3.39344	90.4809	15.5256
NM_014549	DKFZP434P211	-0.349757	-0.490696	0.0267411	0.0542049	0.0549631	0.00423795	0.197595	43.3043	0.668615	81.6015	10.6093
NM_018388	MBNL3	-0.960111	-0.954923	-0.489249	-0.517096	-0.493763	0.00421815	0.197595	23.5977	0.720519	46.7491	9.31211
NM_021819	LMAN1L	-0.586349	-0.541924	-0.855873	-1.19056	-1.20827	0.00419524	0.197595	38.4436	3.68667	20.2674	1.66618
NM_053005	HCCA2	0.245977	0.653131	0.0101572	-0.179587	-0.0881427	0.00423787	0.197595	100.203	11.6291	72.652	6.44934
NM_178554	FLJ33207	-0.627036	-0.368871	-1.10538	-1.09083	-0.84696	0.00425386	0.197959	43.9125	5.66001	23.3746	11.0219
XM_210184	LOC283117	-0.716732	-0.223854	-0.916148	-1.25523	-1.01229	0.0042623	0.197974	46.3178	10.0731	19.7809	5.5563
NM_018452	C6ORF35	-0.0805081	-0.0833504	0.258088	0.445691	0.495965	0.00428509	0.198277	67.8083	7.99093	117.034	23.4552
NM_145285	NKX2-3	-0.0631558	-0.0527446	-0.64901	-0.435135	-0.512585	0.00435496	0.198331	79.0479	13.9764	49.0907	1.62605
NM_004879	EI24	-0.167115	-0.393767	-0.793902	-1.00844	-0.631977	0.00432299	0.198331	54.4512	10.53	31.2177	7.26818
XM_371813	KIFC1	0.393771	0.166709	-1.12026	-0.429051	-0.0643761	0.00432365	0.198331	89.2663	14.2548	44.969	26.5634
NM_003211	TDG	0.309078	0.438654	-0.108262	-0.392703	0.0240053	0.00430376	0.198331	78.2949	3.4915	49.2692	9.58039
NM_014003	DHX38	-0.0715457	-0.0389456	-0.432422	-0.48887	-0.750295	0.00432649	0.198331	67.7999	3.33762	51.2536	14.3642
NM_024859	FLJ21687	-0.572234	-0.759071	-0.097295	-0.306685	-0.122392	0.00435946	0.198331	34.0837	10.7448	67.6704	10.9705
NM_138471	LOC144097	0.337685	0.0374902	-0.316811	-0.333961	-0.266502	0.00435385	0.198331	80.8943	12.627	54.444	7.76474
XM_378238	LOC283050	0.0792249	-0.0948925	-0.325408	-0.57435	-0.685822	0.00433709	0.198331	73.3899	3.0493	49.6863	5.90093
XM_374168	LOC389392	0.317065	0.450497	-0.0915374	0.000930931	-0.190105	0.00434797	0.198331	97.9732	2.40742	61.0782	4.84128
NM_000423	KRT2A	-0.844469	-0.699413	-0.303959	-0.358682	-0.24817	0.00437717	0.198766	30.956	4.07743	58.541	4.97491
NM_174887	LOC90410	0.203677	-0.193354	-0.537499	-0.788677	-0.383729	0.00438554	0.198776	67.0104	14.2493	42.0044	11.6679
NM_138450	ARL11	0.0231356	0.139015	-0.367537	-0.562501	-0.297455	0.0043954	0.198853	67.8104	7.48855	46.3543	10.2847
NM_004116	FKBP1B	0.332344	0.334643	-0.0327456	-0.125689	-0.276557	0.00443066	0.199516	87.0151	6.16756	70.4904	20.5366
NM_173491	LSM11	0.183148	0.0653975	-0.0669656	-1.01996	-0.922182	0.00443459	0.199516	78.5094	0.445931	43.2199	21.5706
NM_017514	PLXNA3	0.0837635	-0.00740918	-0.470003	-0.458249	-0.348775	0.00447685	0.201046	68.8578	9.84993	49.1638	8.52232
NM_000149	FUT3	0.379763	0.257979	-0.14877	-0.040395	-0.345258	0.00448566	0.201071	95.6746	2.9239	68.8333	8.84322
NM_012079	DGAT1	0.473689	0.410428	-0.240179	-0.115078	0.141652	0.00452878	0.201556	107.009	5.76744	80.5905	8.88961
NM_014764	DAZAP2	0.24215	0.425377	-0.25513	-0.190686	-0.0209408	0.00452408	0.201556	104.295	22.2417	83.0872	15.7232
NM_006803	AP3M2	-0.797262	-0.751059	-0.149016	-0.424269	-0.297827	0.00452952	0.201556	27.0159	4.11084	55.0412	7.10486
XM_374192	LOC389447	-0.1851	-0.0148814	0.656087	0.59498	0.161331	0.00452668	0.201556	62.0484	1.75185	107.102	21.4553
NM_021926	ALX4	-0.152446	0.0709127	-0.607674	-0.678838	-0.364128	0.00482829	0.202722	68.3827	8.78483	44.5201	10.0944
NM_007265	HSGT1	0.303107	-0.0148027	-0.376439	-0.298779	-0.373153	0.00465506	0.202722	93.5582	1.80947	61.3345	9.73951
NM_138960	TGIF2LX	-0.267516	-0.297898	-0.0561418	0.461307	0.55515	0.00476627	0.202722	63.3652	8.38969	113.564	14.4571
NM_002658	PLAU	0.31112	0.146702	-0.294806	-0.640828	-0.091904	0.00475837	0.202722	83.2762	9.22455	59.1567	28.2806
NM_006037	HDAC4	0.164977	0.204892	-1.02026	-0.25405	-0.27189	0.00466662	0.202722	81.9602	0.130054	45.6641	19.7395
NM_006669	LILRB1	0.19585	0.275892	-0.497579	-0.0684687	-0.294859	0.0047156	0.202722	82.5821	1.57276	55.6376	4.54361
NM_152832	MTVR1	-0.0783047	-0.0301545	-0.53754	-0.425076	-0.579162	0.00479093	0.202722	62.9757	3.52739	43.9727	3.27652
NM_014293	NPTXR	-0.613293	-0.787897	-1.09219	-1.26962	-1.16769	0.00463218	0.202722	31.3415	10.1093	15.9326	4.21994
NM_005236	ERCC4	-0.173364	-0.339257	-0.750816	-0.626699	-0.822014	0.00468173	0.202722	60.1535	2.44393	44.9021	7.82735
NM_006379	SEMA3C	-0.398313	-0.132682	-0.66372	-0.73411	-0.901862	0.00469867	0.202722	53.5447	9.79832	30.8319	3.34325
NM_003740	KCNK5	0.280818	0.234997	-0.207026	-0.368032	-0.096064	0.00463648	0.202722	85.5074	3.49975	76.1483	20.5359
NM_003375	VDAC2	-0.281014	-0.174204	-0.58261	-0.682371	-0.935269	0.00470818	0.202722	54.7555	1.73593	43.8805	13.5224
NM_006831	HEAB	0.315308	0.222005	-0.0624712	-0.250891	-0.333876	0.00468555	0.202722	80.9433	11.0526	59.5385	6.60511
NM_012322	LSM5	0.033154	-0.145823	-0.42037	-0.603227	-0.575506	0.00480119	0.202722	66.5633	2.96668	44.792	7.77588
NM_015997	CGI-41	-0.183321	-0.270716	0.233144	0.483405	0.117949	0.00483007	0.202722	55.6975	0.490953	97.3235	12.0236
NM_018009	TAPBPL	-0.0740711	-0.0767699	-0.432299	-0.681698	-0.539305	0.00465726	0.202722	67.7927	9.37445	44.8239	6.00302
NM_018418	SPATA7	0.109377	0.185917	-0.509483	-0.444288	-0.137506	0.00481623	0.202722	85.0682	15.817	55.6969	22.8178
NM_032461	SPANXB1	-0.216268	-0.186805	-0.500923	-0.917592	-0.736528	0.00474775	0.202722	62.5801	5.09159	35.5346	8.27188
NM_024335	IRX6	-0.741889	-0.816368	-0.107292	-0.380606	-0.37808	0.00474288	0.202722	29.3679	7.24563	60.5434	11.0738
NM_024657	ZCWCC2	-0.100521	-0.28695	0.849395	0.155519	0.331344	0.00476431	0.202722	57.7595	12.7089	129.449	55.1184
NM_033626	JM11	0.380995	0.0850357	-0.125971	-0.314406	-0.408028	0.00469187	0.202722	83.3492	9.43618	61.271	20.0411
NM_138459	C6ORF68	0.256984	-0.0182713	-0.31351	-0.491881	-0.328196	0.00457867	0.202722	69.6995	10.7461	48.0185	7.33326
NM_170698	DJ222E13.2	0.000100174	-0.209374	-0.410561	-0.695917	-0.769836	0.0047756	0.202722	55.7163	7.73327	35.4734	3.23065
NM_145806	ZNF511	0.0192981	0.211145	-0.409798	-0.251134	-0.426237	0.00482654	0.202722	81.1834	11.1223	52.8164	9.91805
XM_085433	FLJ25404	-0.170893	-0.27843	-0.665662	-1.12512	-0.602983	0.00468574	0.202722	54.5734	3.80504	31.3311	11.9726
NM_145284	LOC159090	0.0990769	0.0592095	-0.276556	-0.48287	-0.401239	0.00482562	0.202722	75.7729	2.68095	52.3587	1.92472
NM_194252	C9ORF20	-0.55833	-0.395573	0.165859	-0.164594	0.088814	0.00469249	0.202722	43.8823	6.04668	80.3389	8.49083
NM_173532	FLJ35838	0.150252	0.236639	-0.253555	-0.542029	-0.163668	0.00470966	0.202722	87.8317	9.14155	55.3033	15.3391
NM_182581	LOC284680	-0.117364	-0.12713	0.556282	0.261091	0.288519	0.00477121	0.202722	58.2056	2.19849	106.991	9.31188
NM_207446	LOC400451	-0.155703	-0.0877273	0.329646	0.254097	0.469441	0.00458273	0.202722	58.7073	2.91191	96.5516	12.1882
XM_377558	LOC401937	-0.108473	0.101938	0.672302	0.447205	0.378742	0.00478704	0.202722	73.5547	1.52716	116.005	13.7274
XM_379068	LOC400937	-0.230162	-0.147102	-0.571916	-0.931664	-0.608089	0.0045896	0.202722	57.4929	4.95457	31.2556	5.46893
NM_007281	SCRG1	0.480327	0.582518	0.148131	0.0316203	0.0385383	0.00485621	0.203469	101.758	0.373944	78.9587	5.8219
XM_376728	LOC155435	0.223961	0.156132	-0.174572	-0.395562	-0.265849	0.00489029	0.203846	83.7986	2.05698	58.7932	3.09218
NM_181726	LRP2BP	0.22438	0.260776	-0.384782	-0.391301	-0.0333844	0.00487542	0.203846	82.7883	4.15681	52.9743	16.5702
XM_372562	LOC390564	-0.280907	-0.345599	-0.061777	0.382755	0.37439	0.00488649	0.203846	49.6107	3.40659	95.8271	15.3404
NM_080926	LOC96610	-0.748546	-0.883994	-0.142642	-0.445501	-0.379517	0.00491076	0.204002	25.4724	5.40828	59.0397	20.8375
NM_194439	LOC285498	0.366357	0.620239	0.00922666	-0.0503897	0.082586	0.00490693	0.204002	103.987	24.2098	76.7067	12.3995
NM_052859	RFT1	-0.730974	-0.820735	-1.00293	-1.50401	-1.65609	0.00494671	0.204797	24.8288	4.93193	7.31714	1.78855
XM_496845	LFNG	-0.277227	-0.366747	0.120766	0.131334	0.128999	0.00497873	0.205773	53.1819	0.233373	91.4673	10.3545
NM_006706	TCERG1	-0.0966233	-0.576278	0.0914708	0.279285	0.258981	0.00500281	0.206419	58.9123	11.6191	105.039	16.3625
NM_007211	C12ORF2	-0.894178	-0.950316	-0.361774	-0.520678	-0.507816	0.00503518	0.206486	22.0883	6.42844	45.0052	2.17259
NM_014039	PTD012	-0.309031	-0.19836	0.120264	0.304292	0.205789	0.00501624	0.206486	52.9316	10.392	94.8568	7.7803
NM_019606	FLJ20257	-0.554787	-0.656777	-1.01333	-1.31372	-0.989258	0.00503832	0.206486	36.9268	0.933129	17.3827	8.02476
XM_371837	LOC389416	0.327771	0.309428	-0.0759474	-0.138546	-0.177795	0.0050353	0.206486	92.2755	6.92106	58.9217	1.61781
NM_005814	GPA33	0.140067	0.00332846	-0.242887	-0.568335	-0.45576	0.00508962	0.208239	68.226	9.45464	52.0151	15.0354
XM_012219	LOC144483	-1.14356	-0.938907	-0.488361	-0.611528	-0.616362	0.00510324	0.208446	21.8449	1.55239	39.2982	3.02069
NM_024903	FLJ14297	0.133763	0.19719	0.617202	0.532909	0.725967	0.00516394	0.210221	81.6036	1.39855	142.904	21.5462
XM_373837	LOC388616	-0.134529	-0.0805793	-0.377862	-0.813009	-0.693816	0.00516159	0.210221	66.4591	6.05885	37.4535	5.55185
NM_002894	RBBP8	0.171891	-0.0194765	-0.502435	-0.520733	-0.236401	0.0051985	0.211276	73.2639	7.71048	46.7114	12.3744
NM_198483	FLJ46536	-0.297695	-0.461396	0.277945	-0.0995007	0.232938	0.00523074	0.212232	44.4029	4.7165	87.1779	16.6016
NM_015897	PIAS4	-0.140451	-0.582773	-1.0646	-0.892799	-0.766637	0.00525422	0.212318	57.4175	10.0603	29.9673	8.07669
NM_019107	C19ORF10	-0.388057	-0.332608	0.103217	0.578553	-0.0151127	0.00525659	0.212318	50.9938	6.84373	99.3569	22.6511
NM_152729	NT5C2L1	0.309049	0.302198	-0.226306	-0.0666992	-0.146827	0.00525897	0.212318	96.7341	5.10351	67.1554	9.2774
NM_003008	SEMG2	0.349685	0.185989	-0.0642889	-0.421203	-0.213954	0.00529223	0.212956	71.539	17.19	45.8578	8.13422
NM_052848	MGC20255	-0.190673	-0.120481	0.260765	0.31544	0.291206	0.0052913	0.212956	57.5852	5.87601	106.453	22.3081
NM_003675	PRPF18	-0.210451	-0.102384	-0.76691	-0.431215	-0.794878	0.00531239	0.213414	64.646	2.70066	37.478	10.8761
NM_004912	CCM1	0.3326	0.5796	0.109751	-0.279874	-0.0276248	0.00534559	0.213692	116.191	29.3075	96.9015	44.5822
NM_022352	CARD9	-0.534059	-0.57109	0.177191	-0.152221	-0.178144	0.0053307	0.213692	43.1443	7.39789	74.4552	19.0139
XM_380121	LOC402538	0.125499	0.16132	0.682675	0.473871	0.660878	0.00533855	0.213692	78.4875	3.93573	119.492	15.7695
NM_052903	TUBGCP5	-0.621624	-0.502315	0.0391883	-0.242822	-0.0468057	0.00538678	0.213789	36.5255	3.57483	75.9929	25.1871
NM_153022	FLJ31166	-0.144684	-0.217655	-0.572168	-0.793858	-0.579353	0.00540061	0.213789	60.7175	3.52106	38.3187	7.36099
NM_198403	PAQR10	-0.351783	-0.39077	0.288863	0.222763	-0.102725	0.00537819	0.213789	50.9342	0.914535	89.0185	11.3236
XM_371777	LOC348938	-0.132104	0.00852759	-0.598051	-0.453181	-0.504263	0.005395	0.213789	68.0874	4.46372	45.5958	7.86485
XM_351723	LOC375593	0.134991	0.186379	0.763017	0.497193	0.629787	0.00537876	0.213789	85.6066	6.57912	129.694	15.5794
NM_152834	TMEM18	0.0268696	0.0771405	0.437229	0.603615	0.474646	0.00541414	0.213977	73.9758	8.12288	126.966	11.8483
NM_004130	GYG	0.196462	0.112481	-0.168966	-0.402445	-0.367625	0.00543503	0.214293	74.4713	9.93067	59.7797	18.1393
NM_024886	C10ORF95	0.292803	0.159783	0.0193002	-0.631426	-0.567882	0.0054397	0.214293	86.3346	12.1322	56.8588	24.0945
NM_174924	LOC204474	-0.0935776	-0.291352	-0.51518	-0.756981	-0.760378	0.0054605	0.214517	60.8371	6.72909	38.0841	1.96989
NM_213607	LOC388389	-0.706377	-0.251624	-0.138008	0.169278	0.242806	0.00546298	0.214517	58.7187	39.5824	79.912	4.76863
XM_374095	LOC389242	-0.733185	-0.737384	-0.314404	-0.378548	-0.080401	0.00547848	0.214779	30.8547	7.14407	52.9491	10.5341
NM_004742	BAIAP1	-0.0706583	-0.0673085	-0.711242	-0.58723	-0.366462	0.00549368	0.214968	70.4732	1.70601	44.6277	9.1988
NM_152235	SFRS8	-0.679663	-0.567308	-0.889448	-1.35869	-1.20418	0.0055426	0.214968	39.6677	0.345069	19.5396	3.58607
NM_015367	BCL2L13	0.282079	0.254014	-0.801083	-0.449028	0.0445068	0.00556347	0.214968	88.4241	1.1324	52.775	22.3246
NM_006910	RBBP6	0.100156	0.0379163	-0.786671	-0.224667	-0.444175	0.00557571	0.214968	73.7307	5.18925	48.087	10.1147
NM_022566	MESDC1	-0.013476	0.0925967	-0.263708	-0.474556	-0.608583	0.00558026	0.214968	70.8826	9.16608	50.3068	8.0066
NM_003680	YARS	-0.305652	-0.0465329	-0.470903	-0.771953	-0.857799	0.00554789	0.214968	57.9588	7.99889	47.0065	19.0201
NM_015235	CSTF2T	-0.252838	-0.393006	0.416639	-0.0237907	0.19244	0.00553062	0.214968	52.8356	3.42251	113.98	50.4222
NM_021616	TRIM34	0.53344	0.488238	0.0886531	0.109138	0.00245414	0.00555823	0.214968	118.495	5.94771	90.4456	22.0521
NM_020405	PLXDC1	-0.611046	-0.40233	-0.821333	-1.07232	-1.09849	0.00555542	0.214968	42.991	10.8188	21.3001	1.66247
XM_166443	TDRD6	0.355446	0.642768	-0.146324	0.0411718	0.111991	0.00554432	0.214968	116.052	27.1986	77.824	15.261
XM_171150	LOC254027	-0.238434	-0.245027	0.342842	0.187814	0.121162	0.00553024	0.214968	58.1816	8.42827	89.7834	5.81261
NM_018144	SEC61A2	0.105955	0.335041	-0.361115	-0.0848047	-0.396021	0.00561563	0.215845	91.558	27.6937	59.9195	9.72331
NM_032300	MGC10854	0.0418084	0.0360457	-0.372363	-0.446216	-0.384287	0.00562073	0.215845	74.0468	7.9421	52.7638	9.91773
NM_024800	NEK11	-0.647773	-0.379273	-1.15041	-1.09579	-0.823788	0.00564162	0.215903	49.8952	0.847933	26.7883	11.57
NM_003622	PPFIBP1	0.306142	0.266592	-0.02945	-0.262772	-0.239316	0.00564881	0.215903	87.6658	3.12238	81.9225	30.5534
NM_014482	BMP10	-0.592102	-0.697923	-0.155118	-0.290576	-0.129155	0.00564772	0.215903	33.23	1.11996	64.6565	11.4373
XM_051091	KIAA1040	-0.160532	-0.539173	0.321728	0.114789	0.0659151	0.00566032	0.216005	51.2159	12.939	108.565	40.066
XM_379530	LOC285972	0.220323	0.509932	-0.0336615	-0.137394	-0.162694	0.00567425	0.216198	93.2966	23.5329	67.6562	4.49017
NM_013348	KCNJ14	0.265658	0.271567	-0.149169	-0.496631	-0.0799141	0.00571284	0.217277	82.2532	5.8783	64.1221	19.3935
NM_152553	IBRDC1	-0.283942	-0.353584	0.241151	0.0144567	0.165096	0.0057204	0.217277	51.2765	1.08441	88.8101	4.81509
NM_017836	SLC41A3	-0.346236	-0.356774	-0.606995	-0.92557	-1.16409	0.00576693	0.217833	50.9956	5.3989	28.8653	6.34806
NM_030636	KIAA1706	0.11639	0.20644	-0.095158	-0.44305	-0.522086	0.00577077	0.217833	76.8388	7.21976	55.7333	13.3129
XM_290948	LOC343071	-0.145379	0.00202999	-0.980333	-0.589875	-0.371506	0.00576032	0.217833	67.4651	4.69969	39.3425	20.1492
XM_018432	LOC146110	0.1447	-0.159443	-0.481112	-0.596815	-0.401657	0.00574836	0.217833	64.0223	15.8077	42.198	6.22979
NM_006809	TOMM34	0.607938	0.625292	0.17641	0.201676	0.164247	0.00580346	0.218265	109.363	5.66956	86.9665	1.58821
NM_014175	MRPL15	-0.347971	-0.680673	0.0191174	-0.0586812	-0.0626375	0.00584465	0.218265	38.5513	7.50087	76.2399	14.4308
NM_052933	TSGA13	0.243724	-0.140038	-0.309537	-0.618123	-0.487484	0.0058423	0.218265	70.1484	13.7488	49.0698	15.4879
NM_178467	HMG4L	-0.330196	-0.248221	-0.603554	-0.98088	-0.75845	0.00583129	0.218265	53.2873	5.86345	34.8523	6.73131
NM_144693	ZNF558	0.0716818	0.0952874	0.465405	0.485295	0.6568	0.00584445	0.218265	73.7546	3.3732	121.141	17.1052
NM_199242	UNC13D	0.289979	0.294707	-0.118587	-0.0966052	-0.240114	0.00584968	0.218265	95.652	5.67259	66.9821	2.8751
NM_001303	COX10	-0.145444	-0.0697133	0.287168	0.287059	0.458185	0.00589334	0.219074	65.6216	0.428449	120.352	23.4821
NM_004649	C21ORF33	0.135725	0.0373834	-0.236959	-0.462751	-0.421568	0.00590246	0.219074	73.387	6.1874	66.5724	22.795
XM_372267	ZNF275	0.230154	-0.0144643	-0.227228	-0.676139	-0.367279	0.00593441	0.219925	70.2535	17.298	48.1491	10.7299
NM_138393	C19ORF32	0.163087	0.167307	-0.127923	-0.375641	-0.411636	0.00594413	0.219951	73.1444	2.92926	52.7588	5.41029
NM_000910	NPY2R	-0.571428	-0.505724	-0.19618	-0.100501	0.0722337	0.00595422	0.21999	54.4902	11.2576	68.5275	7.8056
NM_173858	VN1R5	0.139595	0.00276786	0.56373	0.513201	0.46851	0.00599008	0.219998	98.4509	11.8579	120.011	29.949
NM_023079	FLJ13855	0.265724	0.237893	-0.332744	-0.123386	-0.149543	0.00598608	0.219998	90.8379	3.73566	70.8235	3.67533
NM_001645	APOC1	-0.329798	-0.212673	0.295392	0.197203	0.0693923	0.00597015	0.219998	53.039	7.98153	94.4161	10.5436
NM_004878	PTGES	0.472111	0.339687	0.0888543	-0.0760171	-0.231101	0.00599053	0.219998	98.3807	4.35628	67.4683	6.85367
NM_004836	EIF2AK3	-0.224532	-0.372326	-0.0371692	0.424521	0.283716	0.00600632	0.220247	74.0622	3.90018	92.0958	13.1281
NM_000997	RPL37	-1.3548	-1.1977	-0.382728	-0.881117	-0.888672	0.0060297	0.220772	14.03	0.691974	33.9883	7.54729
NM_145059	FUK	-0.302538	-0.489862	-0.0296619	0.125618	0.0825526	0.00607248	0.221077	67.0593	6.25868	79.7621	6.33888
NM_013355	PKN3	-1.08907	-0.749082	-0.60437	-0.220196	-0.346019	0.00607091	0.221077	31.6702	0.807512	56.5052	9.88488
NM_000598	IGFBP3	0.717216	0.652646	-0.359323	0.0860554	0.42564	0.00608966	0.221077	127.787	3.02574	83.3038	30.1536
NM_000140	FECH	0.687485	0.572852	-0.125181	0.212105	0.283477	0.0060987	0.221077	124.679	5.71074	85.7993	5.79399
NM_006253	PRKAB1	0.446942	0.346718	0.0291354	-0.328514	0.00492382	0.0061015	0.221077	96.4635	1.70169	71.6022	11.6575
NM_018138	FLJ10560	0.171335	0.170015	-0.324514	-0.249227	-0.222718	0.00609842	0.221077	85.7029	13.3709	60.9716	7.33684
XM_375282	LOC400479	0.611912	0.545702	-0.13645	0.299441	0.0619058	0.00608701	0.221077	114.126	13.6737	85.2259	8.86131
NM_015191	SIK2	-0.399065	-0.345509	0.0330671	-0.022037	0.384385	0.00613043	0.22114	59.0615	2.95812	89.2991	13.084
NM_001306	CLDN3	0.195761	0.291563	-0.516583	-0.0991705	-0.175339	0.00612928	0.22114	83.1785	0.720203	57.003	8.40288
XM_371939	LOC389541	-0.301325	-0.203871	-0.609277	-0.659892	-0.915503	0.00615558	0.221392	52.884	1.88528	28.6604	3.97926
XM_372090	LOC389725	0.275633	0.278688	-0.091045	-0.150014	-0.252331	0.00615315	0.221392	92.5372	6.55297	64.3771	1.15775
NM_005066	SFPQ	-0.777211	-0.875403	-1.11794	-1.35749	-1.4256	0.0061911	0.222015	30.9479	6.37847	14.2814	1.41865
XM_372816	LOC391169	-0.885872	-0.490699	-0.0105704	-0.238475	-0.267267	0.00618552	0.222015	35.7445	5.04856	61.7124	4.31723
NM_001431	EPB41L2	-0.493281	-0.379868	-0.932609	-1.0356	-0.746022	0.00622251	0.222813	42.2541	1.71308	28.1444	5.42641
NM_001893	CSNK1D	-0.138243	-0.124953	0.209267	0.561745	0.280128	0.00627875	0.22306	87.5503	6.33932	103.171	3.77512
NM_000524	HTR1A	-0.613202	-0.555845	-0.265	-0.0487215	-0.0864425	0.00633002	0.22306	45.8686	6.14786	70.1726	4.83048
NM_004296	RGS6	-0.0668173	0.0604673	0.274198	0.714942	0.520599	0.00631921	0.22306	94.0418	26.7161	115.26	5.75958
NM_014509	DJ222E13.1	0.249206	0.07234	-0.259842	-0.249293	-0.347417	0.00629447	0.22306	88.3063	1.10925	74.9014	21.7219
NM_005309	GPT	-0.278399	0.0400264	0.299435	0.332224	0.438905	0.00628063	0.22306	58.2024	6.75066	109.373	19.7512
NM_007353	GNA12	-0.527345	-0.329278	0.00358209	-0.0803054	0.319542	0.00624884	0.22306	42.6888	0.948915	85.3755	17.5489
NM_052941	GBP4	0.423113	0.357448	-0.00319951	-0.0546556	-0.0709243	0.0062971	0.22306	89.9386	0.825267	69.3241	3.1854
NM_144574	WDR20	0.422904	0.227625	-0.103111	-0.856908	-0.0957972	0.00631814	0.22306	84.5968	6.70645	52.8854	23.0339
XM_209913	LOC286140	0.108679	0.227892	0.774759	0.492093	0.636139	0.00624899	0.22306	86.1943	2.82078	130.269	16.5738
XM_374406	LOC392636	-0.320292	-0.358329	0.145849	-0.0225535	0.219496	0.00632632	0.22306	48.114	7.1795	75.9451	11.5956
XM_370759	LOC387979	-0.599241	-0.292213	-0.835743	-0.941589	-0.979781	0.00632416	0.22306	43.7812	9.15218	24.6066	2.11196
NM_022468	MMP25	0.0572226	-0.15014	-0.583781	-0.467183	-0.44969	0.00635038	0.223174	75.5724	1.98048	47.73	5.09494
NM_002527	NTF3	-1.30876	-1.1648	-0.553399	-0.887795	-0.819452	0.00636029	0.223174	17.5519	0.178698	38.4552	3.83807
NM_175910	ZNF493	0.396234	0.219721	-0.408164	-0.322878	0.064567	0.00636072	0.223174	86.7059	3.36782	61.6435	25.1521
NM_000378	WT1	0.0357148	0.0526764	-0.578226	-0.555624	-0.208971	0.00640335	0.223729	75.4831	1.78365	54.7046	8.96786
NM_001776	ENTPD1	-0.337556	-0.210436	-0.813981	-0.893565	-0.555771	0.00645445	0.223729	55.0733	3.37756	33.1797	7.64245
NM_000546	TP53	-0.494139	-0.276071	-0.954617	-0.74034	-0.851216	0.00643575	0.223729	47.9158	6.89634	30.0784	2.97294
NM_002000	FCAR	-0.0544824	-0.239184	0.38072	0.249968	0.272851	0.00650497	0.223729	73.1615	2.78142	120.128	38.921
NM_001628	AKR1B1	-0.164418	-0.186606	-0.77612	-1.10014	-0.410182	0.00649735	0.223729	60.5921	0.881636	33.0527	15.1956
NM_015151	C21ORF106	0.128169	0.0108574	-0.240003	-0.416182	-0.532807	0.00647037	0.223729	78.5183	0.15674	60.2166	18.8657
NM_018973	DPM3	0.169008	-0.332159	-0.506065	-0.647597	-0.676228	0.00647605	0.223729	69.2358	20.7733	43.7943	9.80294
XM_378199	FLJ10232	-0.844918	-0.686751	-0.400137	-0.368446	-0.059337	0.0064254	0.223729	31.7943	6.08543	60.7645	16.9331
NM_152905	NEDD1	-1.23464	-1.19856	-0.704818	-0.882637	-0.733714	0.00642269	0.223729	16.4829	3.09063	32.5983	6.40647
NM_153353	MGC27085	-0.409224	-0.588243	-0.816707	-1.0568	-1.02129	0.00639412	0.223729	42.1366	5.56385	25.1648	2.65468
XM_375754	LOC163404	0.315901	0.266008	-0.00632783	-0.197723	-0.324596	0.00649672	0.223729	95.2893	2.23902	63.2127	4.71104
NM_182600	LOC286359	-0.459847	0.174325	-0.45353	-0.959472	-1.04736	0.0064551	0.223729	60.6926	28.3849	30.4711	5.65697
XM_007651	LOC116166	-0.255235	-0.48691	-0.763944	-0.933069	-0.796533	0.00649826	0.223729	44.0989	11.1419	27.0728	4.65765
NM_138436	LOC114926	0.130766	-0.382173	0.593705	0.221775	0.512124	0.00653162	0.224329	58.8837	18.8487	128.337	51.4789
NM_152684	FLJ39653	-0.249943	-0.173239	-0.603231	-0.588202	-0.786592	0.00656527	0.224866	60.1548	4.729	38.5507	4.45457
XM_370758	LOC387978	0.564905	0.518427	-0.0875292	0.0908751	0.226583	0.00656571	0.224866	112.412	1.64315	83.0522	11.0787
NM_000604	FGFR1	0.235666	-0.120853	0.357472	0.782241	0.639205	0.00664458	0.225113	103.657	15.909	126.899	11.5139
NM_021629	GNB4	-0.419706	-0.227245	-0.112011	0.41962	0.413289	0.00671494	0.225113	60.0146	1.02179	99.0827	18.6801
NM_000957	PTGER3	-0.0339093	-0.0916028	0.240458	0.427394	0.513803	0.00666104	0.225113	87.3812	14.1325	105.446	9.99214
NM_003554	OR1E2	0.194424	0.162359	0.505327	0.680478	0.669396	0.00675104	0.225113	109.357	21.1523	128.429	15.9943
NM_012375	OR52A1	-0.0925453	-0.220913	0.0551162	0.509599	0.766417	0.00668696	0.225113	79.4059	8.44183	109.304	20.4028
NM_002049	GATA1	0.465369	0.0275104	-0.325525	-0.268023	-0.178207	0.00660097	0.225113	88.751	24.3287	60.8827	5.77119
NM_005643	TAF11	0.510946	-0.0727166	-0.501413	-0.186779	-0.374967	0.00668224	0.225113	99.892	17.9442	59.6591	1.93922
NM_178014	OK/SW-CL.56	-0.803231	-0.73967	-0.3951	-0.0898036	-0.404637	0.00666551	0.225113	35.0534	2.93017	60.2132	10.1635
NM_025210	I-4	0.138897	0.0311772	-0.490985	-0.23331	-0.389102	0.00662234	0.225113	74.8836	3.7004	55.4495	4.46539
NM_000587	C7	0.222854	0.469222	-0.00605451	-0.156812	-0.186053	0.00669331	0.225113	105.897	26.5105	90.5212	35.3117
NM_017594	DIRAS2	0.12991	-0.0972076	-0.539959	-0.550443	-0.289365	0.00675308	0.225113	75.6927	7.64683	50.6577	8.02392
NM_031950	KSP37	-0.716684	-0.55828	-0.0690563	-0.292756	-0.185433	0.00659497	0.225113	36.2823	1.59745	68.7266	21.6746
NM_033128	SCIN	0.0925196	0.307388	-0.290834	-0.150489	-0.33092	0.0066174	0.225113	82.5873	18.1524	60.0797	7.01375
XM_371152	ZNF486	0.460622	0.402098	0.125873	-0.0756712	-0.108215	0.0067427	0.225113	100.348	5.6284	81.3985	28.2029
NM_080864	RLN3	-0.168597	0.00266495	-0.54699	-0.518196	-0.495	0.00675754	0.225113	67.3731	7.84419	44.296	8.58334
XM_378921	LOC148756	-0.293767	-0.526215	-0.692749	-1.13544	-0.94593	0.00671208	0.225113	44.9555	8.5121	25.9242	4.62828
NM_198947	CANP	0.0614099	0.224797	-0.490387	-0.335704	-0.166105	0.00674982	0.225113	76.0058	9.69714	49.3157	15.0303
NM_207438	FLJ43808	-0.00782295	0.0982228	-0.442983	-0.57859	-0.252466	0.0066819	0.225113	69.145	5.92328	44.5372	11.7043
XM_371824	LOC389395	-0.11477	0.177903	-0.280923	-0.496184	-0.637009	0.00667702	0.225113	71.0089	8.40638	40.6181	3.53218
NM_003084	SNAPC3	0.30121	0.319032	-0.0576625	-0.186547	-0.118954	0.00676801	0.225154	98.9228	0.625744	68.4852	5.89476
NM_032207	FLJ21742	-0.416899	-0.307352	0.147674	0.0657322	0.00979373	0.00678265	0.225334	49.5368	2.80353	88.6851	27.631
NM_018401	STK32B	-0.0499423	0.244304	0.404618	0.724574	0.650524	0.00681825	0.225889	110.132	28.6693	127.137	10.4401
NM_002100	GYPB	-0.153901	-0.0291845	0.321065	0.252162	0.55383	0.00681957	0.225889	59.4128	0.714756	111.649	23.4892
NM_152449	FLJ33008	0.0451661	-0.104747	0.475758	0.333724	0.422842	0.00682715	0.225889	66.0438	5.18417	108.769	9.26324
NM_016264	ZNF44	0.0996467	0.44962	-0.221196	-0.126644	-0.255326	0.00684468	0.226162	91.6305	19.5457	64.6701	3.59447
NM_016263	FZR1	0.290743	0.272849	-0.462095	-0.0584588	-0.113886	0.00685506	0.226198	89.2379	2.67846	65.5799	2.89972
NM_033053	DMRTC1	0.173049	0.0960017	-0.17684	-0.359819	-0.40161	0.0069016	0.227119	83.6173	17.7266	68.4885	29.1623
XM_378506	LOC400350	-0.195627	-0.333067	-0.570593	-0.781439	-0.80926	0.00690032	0.227119	52.2256	6.10618	34.129	3.92837
NM_012484	HMMR	-0.210806	-0.0917348	0.247012	0.414459	0.220434	0.00693114	0.227477	65.4358	3.11901	103.576	10.5981
XM_372952	LOC391427	-0.476395	-0.423793	0.170086	-0.0452905	-0.10718	0.00692756	0.227477	43.4816	5.85678	70.4061	7.38471
NM_014248	RBX1	-0.0235712	-0.0881763	-0.879583	-0.39168	-0.46153	0.00695956	0.227797	65.6458	5.32173	42.9003	9.94753
NM_003609	HIRIP3	-0.645661	-0.661766	-0.920803	-1.39276	-1.15497	0.0069582	0.227797	37.6763	0.735269	22.202	5.88963
NM_014550	CARD10	-0.608742	-0.532879	-0.0857597	0.304025	-0.287564	0.00698139	0.228205	56.3768	4.60473	74.1285	12.2223
NM_002115	HK3	-0.087881	-0.0407151	0.223531	0.609834	0.406185	0.00703747	0.228855	93.4166	9.22917	108.847	6.86983
NM_014872	ZBTB5	0.360114	0.367724	-0.062842	-0.176754	0.0201411	0.00702202	0.228855	88.4372	2.69457	72.5589	12.8718
NM_153343	ENPP6	0.094609	0.13799	0.622197	0.501983	0.51375	0.00701115	0.228855	78.4464	8.52542	131.897	7.96363
XM_373854	LOC388652	-0.424784	-0.287246	0.201143	-0.0121291	0.0821633	0.0070388	0.228855	51.6366	2.53448	79.7621	6.61591
NM_007207	DUSP10	-0.306967	-0.0783033	0.214381	0.522419	0.166873	0.0070812	0.228917	83.7733	17.7948	99.0786	5.33213
NM_005800	C13ORF22	-0.637442	-0.270643	-0.966294	-0.857083	-0.968661	0.00708892	0.228917	44.8631	9.02454	27.7771	1.84989
NM_015289	VPS39	-0.174264	0.00953307	0.23435	0.511154	0.395641	0.0070874	0.228917	68.9432	13.2357	125.362	14.0039
NM_020181	C14ORF162	-0.0074586	-0.212558	0.500368	0.340314	0.225104	0.00709702	0.228917	63.9075	1.08711	105.369	12.1072
NM_024523	GCC1	0.0816932	-0.0187764	-0.55136	-0.418176	-0.289347	0.00708851	0.228917	71.9653	9.72937	50.5739	12.0583
NM_138346	MGC33867	0.359483	-0.242272	-0.62315	-0.575914	-0.341045	0.00706335	0.228917	71.1042	24.4122	43.3756	8.74793
NM_018571	ALS2CR2	-0.971429	-0.788255	-0.626543	-0.300703	-0.209959	0.00717566	0.230129	39.7022	5.43815	51.7094	14.6105
NM_031934	RAB34	-0.669933	-0.542798	-0.29554	-0.151316	0.0143142	0.0071817	0.230129	37.6404	2.52196	67.6867	2.77466
NM_145080	NSMCE1	0.14013	0.132331	-0.181489	-0.394775	-0.332482	0.00715266	0.230129	83.1075	3.46326	55.5583	6.28842
XM_295270	LOC340581	0.350679	0.322642	-0.143869	-0.106085	-0.0208549	0.00718181	0.230129	97.5355	2.31642	72.3243	6.29372
NM_182604	FLJ36131	-0.869834	-0.709744	-0.486656	-0.283183	-0.223494	0.00715789	0.230129	30.9681	0.746222	56.2048	11.7021
NM_152506	C21ORF129	0.385518	0.121968	-0.0173677	-0.470201	-0.304882	0.00719631	0.230291	88.4822	8.42993	60.4458	8.41
XM_379355	LOC340074	0.106607	-0.10258	-0.367195	-0.419365	-0.563602	0.0072192	0.230721	72.0826	11.8108	49.9523	2.81219
NM_007023	RAPGEF4	-0.013428	-0.239288	0.267529	0.590081	0.235207	0.00748364	0.230954	87.4011	7.62454	104.666	5.43732
NM_020436	SALL4	-0.288132	0.202896	-0.596616	-0.674728	-0.428766	0.00733062	0.230954	73.841	21.9291	42.2254	7.33789
NM_004741	NOLC1	-0.709647	-0.655933	-1.32483	-1.23531	-0.932623	0.0073069	0.230954	36.9564	1.72488	17.7979	12.0904
NM_006582	GMEB1	0.233003	-0.472033	-0.626154	-0.7453	-0.746133	0.00731861	0.230954	64.8053	31.7504	37.1368	0.604071
NM_016358	IRX4	-0.123479	-0.329769	0.100567	0.250016	0.332557	0.00744548	0.230954	66.2546	1.02818	106.853	17.8694
NM_001491	GCNT2	0.624445	0.451072	0.0114829	0.18549	-0.812846	0.00747598	0.230954	109.246	10.4752	65.4007	21.4604
NM_002372	MAN2A1	-0.497737	-0.423054	-0.702527	-0.99899	-1.30007	0.00747804	0.230954	42.0975	0.268475	24.0557	5.84594
NM_006773	DDX18	-0.864731	-0.562476	-0.347094	-0.17139	-0.234036	0.00749167	0.230954	34.3446	5.86155	59.7573	1.8166
NM_000460	THPO	-0.245969	-0.296007	-0.0100339	0.321616	0.280369	0.00729652	0.230954	54.9576	3.59505	92.2267	1.03491
NM_002675	PML	0.290434	0.23775	-0.57856	-0.133815	-0.0703182	0.00739231	0.230954	87.8439	4.61623	61.8183	8.63987
NM_012347	FBXO9	-0.280275	-0.0853191	0.0558772	0.462866	0.455691	0.00741485	0.230954	58.4614	5.08966	110.377	4.70925
NM_018068	PIWIL2	-0.348156	-0.300806	0.391255	0.124696	-0.0328879	0.00737657	0.230954	49.8063	3.39402	92.4219	21.51
NM_004258	IGSF2	-0.989767	-0.953979	-0.411173	-0.737026	-0.264334	0.00743916	0.230954	25.3031	3.77389	56.2961	16.9049
XM_038288	ZCCHC11	0.186291	0.0401682	0.541692	0.539316	0.536091	0.0074888	0.230954	81.7647	1.4203	148.055	38.6407
NM_019060	NICE-1	0.361591	0.576045	0.10943	0.0697984	-0.200901	0.00744114	0.230954	115.788	23.7215	86.0327	28.9127
NM_021255	PELI2	-0.280808	-0.400529	-0.012876	0.219644	0.10834	0.00724589	0.230954	50.3091	0.626547	82.2352	11.3432
NM_024628	SLC12A8	0.187086	0.112729	-0.15656	-0.347391	-0.366986	0.00747244	0.230954	73.056	7.39557	54.935	8.97213
NM_144660	SAMD8	-1.08591	-1.09987	-0.551929	-0.815319	-0.551787	0.0073753	0.230954	18.6761	3.40403	37.5813	8.25317
XM_047734	LOC146489	0.356177	0.505	0.128288	-0.200644	-0.0336116	0.00743185	0.230954	101.143	14.0092	72.6294	10.2593
NM_145912	NFAM1	-0.0670533	-0.0838928	0.44824	0.342729	0.27291	0.00743675	0.230954	65.527	2.59508	107.884	5.61469
NM_153688	ZFP1	-0.0314751	0.025014	-0.276077	-0.487178	-0.679066	0.00747982	0.230954	73.2832	5.54026	45.9931	3.70069
XM_210022	GARNL1	-0.476131	-0.173455	-0.953172	-1.00303	-0.584942	0.00737849	0.230954	54.5802	12.5927	30.8494	15.2688
NM_207368	LOC348262	-0.100901	0.110711	-0.304341	-0.469054	-0.642219	0.00733543	0.230954	72.7487	8.3918	49.2701	6.0436
XM_211908	LOC285479	0.0272656	-0.0882304	-0.298422	-0.653698	-0.558281	0.00735746	0.230954	66.4161	5.81876	42.5993	4.36675
XM_371157	LOC388526	-0.0878924	-0.176618	-0.591817	-0.56422	-0.511227	0.00745811	0.230954	58.6853	3.0315	42.4272	1.5969
XM_373343	LOC392447	-1.07893	-1.05636	-0.655642	-0.731215	-0.483988	0.00727643	0.230954	21.0129	1.43423	41.7192	5.924
NM_000174	GP9	-0.398075	-0.290391	-0.094407	0.283464	0.215876	0.00758804	0.231296	54.2712	1.58824	88.7425	7.37505
NM_005252	FOS	-0.441148	-0.292798	-0.800307	-0.880015	-0.723531	0.00758561	0.231296	49.5019	3.09116	32.6144	5.71997
NM_005194	CEBPB	-0.689339	-0.302793	-1.00923	-0.991222	-0.912913	0.0075293	0.231296	43.9275	10.1947	25.5328	6.94709
NM_000918	P4HB	0.537079	0.390036	-0.0691019	0.193325	-0.142969	0.00759761	0.231296	102.473	8.62269	77.3155	6.19271
NM_005654	NR2F1	-0.160454	-0.247056	0.207397	0.286937	0.169536	0.00758991	0.231296	58.0487	3.19709	100.817	5.56201
NM_005675	DGCR6	-0.429668	-0.270985	0.187072	0.132286	-0.0322318	0.00753807	0.231296	55.7819	9.77818	110.136	43.0897
NM_022752	ZNF574	-0.856434	-0.872647	-0.548615	-0.372617	-0.374206	0.00754462	0.231296	29.4003	6.37293	47.84	8.29676
XM_171490	LOC256148	-0.850057	-0.580613	-0.102803	-0.432743	-0.145321	0.00758399	0.231296	34.3534	1.07493	58.5435	10.0039
XM_378080	LOC402377	0.334881	0.416099	0.0574603	-0.119535	-0.117439	0.0075322	0.231296	101.115	1.65794	72.1199	5.65175
XM_372866	LOC391248	0.666643	0.426851	-0.154701	0.089197	0.231999	0.00759189	0.231296	110.215	1.32626	83.419	5.79881
NM_005388	PDCL	-0.0547505	-0.284583	0.176059	0.2934	0.371309	0.00766168	0.231568	77.9079	2.74749	95.7294	11.2223
NM_002095	GTF2E2	-0.169153	-0.0148214	0.509542	0.196021	0.405566	0.00762637	0.231568	63.2077	11.6351	110.848	10.7794
NM_001299	CNN1	-0.188003	-0.225051	-0.795076	-0.605564	-0.544936	0.00766355	0.231568	58.9108	9.13707	42.1572	4.38642
NM_003022	SH3BGRL	0.211886	0.191558	-0.0428662	-0.33081	-0.703707	0.00762729	0.231568	66.896	10.1539	41.2222	14.4451
XM_376007	DEPDC5	-0.254896	-0.113306	0.249972	0.21911	0.249748	0.00771278	0.231906	60.1638	0.986317	110.714	26.8519
NM_182576	MGC39821	-0.0878814	0.179225	0.467243	0.541005	0.463693	0.00771082	0.231906	69.68	16.2109	118.382	10.6253
NM_012346	NUP62	-1.08727	-0.951388	-0.34114	-0.616047	-0.688336	0.00770351	0.231906	19.1894	1.31232	40.2929	4.46671
XM_379493	LOC401352	-0.0183681	0.101421	0.58165	0.390303	0.458481	0.00769705	0.231906	71.2783	0.0476848	106.544	11.4818
NM_021570	BARX1	-0.191694	-0.323152	0.024798	0.208695	0.461836	0.00776883	0.233178	54.9986	7.03449	97.4991	17.5101
NM_000928	PLA2G1B	-0.279778	-0.37076	-1.02679	-0.693079	-0.677674	0.0077742	0.233178	57.542	1.3704	31.0306	7.8267
NM_002350	LYN	-0.647366	-0.464356	-1.15216	-1.16155	-0.807048	0.00781713	0.233318	47.7458	3.91696	26.3582	12.2903
NM_030657	LIM2	0.175556	-0.189077	-0.360016	-0.481919	-0.656973	0.00779645	0.233318	71.5225	10.5206	50.1684	8.95088
NM_004600	SSA2	0.0693564	-0.039128	0.530921	0.33154	0.489971	0.00781667	0.233318	56.0107	12.7809	90.3267	12.9259
NM_153230	FBXO39	-0.0966238	-0.218436	0.164239	0.41458	0.279572	0.0077991	0.233318	62.9088	3.54869	96.8234	13.2261
NM_002173	IFNA16	-0.62882	-0.703924	-0.339722	-0.271928	0.143796	0.00786885	0.233433	43.2435	2.29305	76.0863	15.5061
NM_182625	FLJ40869	0.545215	0.700748	0.0743219	0.192419	0.283157	0.00785489	0.233433	125.104	12.0912	93.8136	9.14226
XM_379840	LOC402509	-0.489809	-0.207186	-0.908094	-1.09489	-0.610068	0.00786794	0.233433	47.9757	4.78388	23.3594	13.4239
XM_370844	LOC388094	0.26502	0.219755	-0.241611	-0.1983	-0.101473	0.00786436	0.233433	86.1093	0.114544	64.0996	6.38902
NM_170776	GPR97	-0.430828	-0.312185	-0.0126541	0.0177218	0.192227	0.00791686	0.234287	57.1986	4.09383	85.1043	4.98449
NM_174913	C14ORF21	-0.799077	-0.635306	-0.306661	-0.393886	0.0074468	0.00791073	0.234287	33.224	3.87776	61.9452	16.3348
NM_001827	CKS2	0.0582749	0.121018	0.55927	0.662924	0.381209	0.00796215	0.234524	107.629	12.5266	122.128	14.2489
NM_018485	GPR77	-0.105854	-0.264228	-0.731992	-0.962426	-0.422456	0.00803676	0.234524	69.0962	16.9877	38.6866	11.2383
NM_003676	DEGS	0.298503	0.405216	-0.153444	-0.064181	-0.00238345	0.00809796	0.234524	99.2743	4.50474	81.1775	9.88671
NM_014619	GRIK4	-0.32003	-0.265841	-1.01257	-1.22527	-0.45981	0.00809551	0.234524	49.5659	3.49408	27.2544	19.3526
NM_001007	RPS4X	-0.978896	-1.06344	-0.272269	-0.584698	-0.730545	0.0080166	0.234524	21.204	4.91076	42.0967	6.54394
NM_020679	AD023	0.363714	0.483645	0.107056	0.00208139	-0.20023	0.00798597	0.234524	96.8199	1.06071	77.4844	14.0988
NM_006370	VTI1B	0.227384	0.238474	-0.133443	-0.166218	-0.257999	0.00807342	0.234524	78.8459	2.69937	65.0525	11.6543
NM_021242	MIG12	-0.042974	0.100323	-0.438478	-0.299417	-0.474148	0.0080881	0.234524	75.2485	5.45927	58.0722	12.0775
NM_033182	FBXO44	-0.498101	-0.710297	-0.883179	-1.15548	-1.17511	0.00804485	0.234524	31.3704	8.02015	16.5852	2.37145
NM_173669	FLJ34047	-0.354192	-0.249344	0.365236	0.122949	0.0029765	0.00805575	0.234524	48.7931	5.12776	88.7593	6.49643
NM_182634	FLJ36166	-0.159972	-0.151348	0.179921	0.263442	0.367451	0.00805307	0.234524	61.9474	1.88846	101.657	8.42704
XM_379803	LOC402477	-0.303674	-0.298079	0.287272	0.120542	0.0140493	0.007964	0.234524	50.1698	5.54296	78.1147	7.8953
XM_379395	LOC401234	-0.204407	-0.103905	0.523682	0.153656	0.263247	0.00808712	0.234524	58.6222	1.49224	92.8458	17.154
XM_374646	LOC392979	-0.18607	-0.127418	0.316376	0.168204	0.32115	0.00805113	0.234524	61.0455	3.81817	99.0104	10.6732
XM_373630	LOC388126	-0.0303205	0.13703	-0.650797	-0.499042	-0.188867	0.00800156	0.234524	72.7332	9.36398	47.074	16.4249
NM_194071	CREB3L2	-0.352184	-0.359911	-0.905358	-0.958095	-0.600658	0.0081356	0.235334	53.4384	6.56889	29.8548	12.67
NM_006140	CSF2RA	0.638775	0.692535	-0.0545814	0.368082	0.245096	0.00815215	0.235533	119.885	2.33423	90.6244	5.38327
NM_033214	GK2	-0.00873071	0.139328	0.24849	1.00322	0.74642	0.00819601	0.236157	105.827	17.8928	135.293	27.511
NM_005690	DNM1L	0.151484	0.0691456	-0.625028	-0.639809	-0.0645481	0.00819831	0.236157	79.2628	4.33313	48.7938	16.4381
XM_044727	MTMR7	0.634852	0.457481	-0.301349	0.276582	0.0590291	0.00820279	0.236157	108.673	17.6413	75.732	8.13693
NM_024546	C13ORF7	-0.205358	-0.448565	0.376555	0.074234	0.0190815	0.00824126	0.236985	50.3786	14.2388	95.637	23.7652
NM_005255	GAK	0.0166572	-0.172683	0.193008	0.499102	0.463141	0.00833035	0.237767	91.5084	5.3126	106.478	11.4556
NM_004438	EPHA4	-0.277386	0.113965	0.248353	0.79304	0.396585	0.00835633	0.237767	94.4499	30.0891	115.233	12.8652
NM_014683	ULK2	-0.158248	-0.169132	0.0908604	0.478789	0.335905	0.00829406	0.237767	72.5445	5.70107	103.231	9.97595
NM_005153	USP10	0.106407	0.396258	-0.521084	-0.165332	-0.0911964	0.00831194	0.237767	87.7184	13.9954	62.3082	5.75376
NM_002903	RCV1	0.392335	0.37473	0.118561	-0.104204	-0.227943	0.00834691	0.237767	96.6577	2.41754	67.7383	8.13903
NM_016046	EXOSC1	-0.211965	-0.127029	-0.534909	-0.608764	-0.611536	0.00836597	0.237767	59.7385	8.32647	39.0496	4.69286
NM_080474	SERPINB12	-0.0163713	-0.490238	-0.5945	-0.942908	-0.800201	0.0083403	0.237767	51.3884	16.5544	32.229	9.09321
XM_294775	LOC339022	-1.25573	-1.22058	-0.392812	-0.89919	-0.866725	0.00833661	0.237767	12.915	3.82103	33.0834	7.45652
XM_379736	LOC401628	-0.184913	-0.509553	0.0363238	0.0730165	0.249054	0.00827919	0.237767	53.0393	9.36302	94.8617	17.5
NM_003885	CDK5R1	-0.686676	-0.691721	-0.478387	0.0705085	-0.117322	0.00843737	0.237891	49.1661	0.183253	63.2753	14.8068
NM_014365	HSPB8	-0.126306	0.00919352	0.222507	0.572675	0.408403	0.00844847	0.237891	94.4067	14.7713	107.782	6.65909
NM_000327	ROM1	0.0864554	-0.154529	0.201704	0.696336	0.545451	0.00844552	0.237891	88.7104	3.80482	112.703	4.32103
NM_001917	DAO	0.000347654	-0.0584486	-0.489324	-0.366107	-0.486362	0.0084277	0.237891	70.5294	5.47327	55.2983	6.06638
NM_003477	PDHX	0.0553648	-0.174404	-1.03899	-0.633297	-0.296432	0.00841823	0.237891	65.4126	9.3755	38.1527	17.9017
NM_002387	MCC	0.330656	0.059941	-0.742595	-0.329744	-0.0710565	0.00848813	0.237891	80.1065	19.6599	50.2388	20.1638
NM_006501	MOBP	-0.191642	-0.251407	0.0984494	0.176669	0.393273	0.00847483	0.237891	52.4902	7.63865	96.2821	13.1444
NM_006375	COVA1	-0.12078	0.126456	-0.267937	-0.518375	-0.662536	0.0084545	0.237891	64.3554	6.97775	49.0127	15.62
NM_015221	DNMBP	-0.733815	-0.748955	-0.297512	-0.297815	-0.38914	0.0084964	0.237891	32.4008	1.31641	63.018	11.3318
NM_178569	CEI	-0.291342	-0.211985	-0.613349	-0.919243	-0.597353	0.00848669	0.237891	55.3203	5.15393	35.919	7.47567
NM_173596	SLC39A5	-0.861687	-0.747449	-1.07805	-1.42695	-1.28131	0.00849716	0.237891	32.3013	2.77286	17.9536	3.57678
NM_173083	TGS	-0.0845682	0.0549226	-0.340007	-0.461221	-0.53534	0.00847074	0.237891	71.1866	4.76507	50.3069	2.22593
NM_006757	TNNT3	0.12336	0.0344449	-0.232664	-0.423342	-0.388325	0.00851183	0.238029	72.8777	5.7419	68.0265	21.9446
NM_024006	VKORC1	-0.12926	-0.160705	0.450246	0.356408	0.114392	0.00855347	0.238787	66.2016	7.88739	102.771	20.1567
NM_175734	LOC201243	-0.294393	-0.125075	0.361706	0.268764	0.0835693	0.00855855	0.238787	60.4903	8.51307	93.2123	5.44007
NM_001184	ATR	-0.295589	-0.277199	-0.102055	0.367904	0.458092	0.00858759	0.238924	75.4031	4.88572	94.2336	23.5001
NM_003454	ZNF200	0.156363	0.505949	-0.333954	-0.163333	0.0150981	0.00859285	0.238924	96.2469	20.5431	67.0458	12.46
NM_018279	TMEM19	0.18763	0.313472	-0.127754	-0.119521	-0.278927	0.0085926	0.238924	93.1449	22.3464	67.5122	2.24186
BC050399	RFNG	0.324704	0.0187729	-0.260439	-0.236594	-0.321907	0.00860717	0.23905	80.0632	13.6314	54.4903	4.13558
NM_014459	PCDH17	-0.123315	-0.0214053	0.341114	0.311448	0.369551	0.00862605	0.239264	63.8694	7.758	105.869	3.80806
NM_020228	PRDM10	0.479854	0.40497	0.129902	-0.0432885	-0.0305431	0.00863449	0.239264	108.232	12.837	76.3526	5.05975
NM_032737	LMNB2	-0.214347	-0.164691	0.444331	0.169483	0.157342	0.00865221	0.239482	57.1886	6.26233	100.829	13.3367
XM_047871	DXS1283E	0.125783	-0.00211234	-0.718953	-0.375717	-0.222075	0.0086766	0.239885	73.2867	4.71714	50.1733	9.87728
NM_022478	CDH24	-0.75249	-0.373622	-0.921022	-1.14998	-1.04519	0.00869163	0.240029	43.1307	6.93958	21.611	3.84463
NM_020349	ANKRD2	0.303198	0.364804	-0.0971911	-0.0155869	-0.125215	0.00873229	0.240768	96.6356	13.6255	72.2403	6.47197
NM_153836	CREG2	-0.231508	-0.370556	-0.762772	-0.736721	-0.658589	0.00876817	0.241051	54.5215	4.62271	34.3652	9.67694
NM_002650	PIK4CA	-0.0471451	0.695608	-0.599745	-0.117401	-0.233656	0.00884868	0.241532	110.627	31.2932	60.9036	13.4851
NM_005535	IL12RB1	0.0848313	0.178745	-0.256602	-0.330018	-0.254827	0.00883864	0.241532	96.1879	22.4349	68.7225	15.4301
NM_032839	DIRC2	0.0893528	-0.15241	-0.318725	-0.517737	-0.664921	0.00882941	0.241532	74.2312	5.11925	62.4708	26.8225
NM_002940	ABCE1	-0.11856	0.0372542	-0.358747	-0.517265	-0.531486	0.00884815	0.241532	64.3671	1.20171	49.4891	4.7886
NM_017445	H2BFS	-0.304995	-0.275694	0.0698849	0.162438	0.126053	0.00883874	0.241532	56.2174	2.66062	93.9262	16.9649
NM_019104	F25965	-0.260146	-0.139608	-0.566893	-0.594164	-0.693815	0.00881645	0.241532	60.8047	11.8875	40.2717	5.86935
NM_007008	RTN4	-0.245898	-0.0710977	0.166815	0.350822	0.298007	0.00885503	0.241532	62.5949	15.5421	96.3645	10.0289
NM_024410	ODF1	0.509319	0.566354	0.160504	0.108746	0.119829	0.00889194	0.241728	106.489	2.46941	88.6914	7.42943
NM_005494	DNAJB6	0.186609	0.359085	-0.0436466	-0.193042	-0.241191	0.00888756	0.241728	81.9227	5.57307	67.6382	16.541
NM_152638	MGC26598	0.00830484	0.25307	0.60015	0.501053	0.58663	0.00888268	0.241728	83.7981	16.8757	123.88	14.3223
NM_002995	XCL1	-0.498928	-0.494332	0.250488	-0.196897	-0.0989582	0.00893297	0.242303	43.5077	0.789513	83.3094	17.8999
NM_182592	FLJ39576	0.0566618	-0.00888019	-0.286895	-0.49105	-0.419146	0.00892448	0.242303	66.9281	0.781013	50.0372	5.27218
NM_001492	GDF1	-0.910653	-0.841755	-1.14257	-1.387	-1.41729	0.00899329	0.243398	34.2501	4.75147	18.1147	2.42907
NM_205864	CTAG3	0.688715	0.880468	0.342009	0.431417	0.307057	0.00900659	0.243487	132.261	26.6381	105.486	10.0048
NM_022436	ABCG5	0.458234	0.708546	-0.154453	0.248503	0.186862	0.00905257	0.244037	125.163	18.4792	85.3918	8.85183
XM_370908	MGC14386	0.386716	0.271623	-0.357306	0.0828851	-0.166779	0.00905693	0.244037	90.9665	0.458339	67.3145	16.8396
XM_040592	ZNF469	0.0983221	-0.10644	-0.500273	-0.468009	-0.336338	0.00904603	0.244037	63.2056	12.8871	45.0438	5.19429
NM_080659	MGC14839	0.442689	-0.179131	-0.347191	-0.451512	-0.403871	0.00910789	0.244869	71.4452	27.4701	46.4837	4.77397
XM_114618	LOC203069	0.436646	0.625868	0.0209379	0.180705	0.112733	0.00912218	0.244983	118.464	21.0506	85.4822	9.54787
NM_005163	AKT1	-0.297957	-0.11466	-0.822572	-0.443845	-0.771703	0.00921474	0.245788	82.3825	14.9797	36.6586	8.35024
NM_003882	WISP1	0.223999	0.206843	-0.790934	-0.351051	0.00598696	0.00937126	0.245788	85.6707	1.30081	54.2299	25.6199
NM_018319	TDP1	-0.213489	-0.263651	-0.575706	-0.681823	-0.688432	0.00923336	0.245788	53.1818	4.05588	38.8845	8.88822
NM_001376	DNCH1	-1.20372	-1.03253	-0.758598	-0.645157	-0.695599	0.00928017	0.245788	19.0221	0.407702	37.6449	2.19484
NM_144633	KCNH8	-0.372961	-0.354722	-0.131475	0.128389	0.375714	0.00946464	0.245788	45.986	4.80494	86.4571	19.5245
NM_021002	IFNA6	-0.410662	-0.469021	0.132726	-0.198336	0.0999055	0.00924219	0.245788	55.2199	5.26814	93.6811	33.5748
NM_000119	EPB42	0.493408	0.440279	0.0687148	-0.0371296	0.129134	0.00942172	0.245788	102.639	8.06202	82.8997	3.4441
NM_015120	ALMS1	-0.20542	0.0174931	-0.451736	-0.762415	-0.460706	0.00919021	0.245788	66.1564	10.1626	41.2469	6.04477
NM_006342	TACC3	-0.963467	-0.849678	-0.285632	-0.44973	-0.6344	0.00932685	0.245788	25.2081	0.0785295	45.2359	4.2823
NM_016038	SBDS	0.196307	0.200331	0.699612	0.643768	0.503514	0.00934954	0.245788	82.105	2.41933	125.153	9.18085
NM_005086	SSPN	-1.18337	-1.02462	-0.427334	-0.804846	-0.691493	0.00939221	0.245788	18.9213	0.136314	36.6589	4.29852
NM_016108	AIG1	0.134926	0.341377	-0.14029	-0.313013	-0.132033	0.00927656	0.245788	82.7116	4.86761	65.4139	7.29286
NM_003951	SLC25A14	-1.18917	-1.05068	-1.35886	-1.62855	-1.8016	0.00940094	0.245788	20.676	1.66172	8.87905	1.3895
NM_014819	PJA2	0.735736	0.679118	0.120846	0.222216	0.450212	0.00945549	0.245788	118.144	6.5609	98.1936	11.7378
NM_007049	BTN2A1	0.138825	0.434127	-0.0867013	-0.150985	-0.220119	0.00943674	0.245788	86.3594	7.41676	83.1666	13.7124
NM_016354	SLCO4A1	-0.300113	-0.498032	-0.607231	-0.991805	-1.16554	0.00921577	0.245788	44.2116	2.50898	27.4768	10.5101
NM_016347	CML2	-0.552517	-0.652211	-0.0654752	-0.188443	-0.280925	0.00920562	0.245788	36.4566	2.36368	62.5601	2.35102
NM_020409	MRPL47	-0.553775	-0.7165	-0.188377	-0.360496	0.0548075	0.00944523	0.245788	35.4363	3.09922	63.5781	16.5049
NM_032153	ZIC4	-0.210457	-0.164611	0.223548	0.164792	0.274852	0.00922093	0.245788	59.3597	5.26978	100.281	25.1108
NM_080737	SYTL4	0.155843	0.348199	-0.169289	-0.250025	-0.0969318	0.00937578	0.245788	86.5246	17.9096	66.9846	13.4591
NM_139279	MCFD2	-0.288225	-0.541114	0.0762474	-0.148068	0.315193	0.00931444	0.245788	42.7882	8.09176	88.5565	26.2095
NM_033549	TRIM41	0.299682	-0.026162	-0.135616	-0.417733	-0.491139	0.00945245	0.245788	70.9227	13.2129	50.4242	6.67502
XM_378372	LOC256021	-0.665508	-0.568414	-0.407837	-0.0315673	0.0330575	0.00945696	0.245788	40.1513	3.74982	73.5767	20.5988
XM_209941	C9ORF117	-0.15987	0.281902	-0.478293	-0.569327	-0.267005	0.00936004	0.245788	71.9179	24.7052	48.2209	15.3057
XM_379438	LOC285740	0.525149	0.543773	0.176501	0.0179895	0.165995	0.00931516	0.245788	106.241	9.94442	84.9913	10.7499
NM_198993	STAC2	-0.374464	-0.265722	0.125469	0.0552961	0.0849595	0.00933679	0.245788	52.6526	1.47778	86.4038	4.15032
NM_201401	FLJ26056	-0.470099	0.035908	-0.607459	-0.921631	-0.682809	0.0093893	0.245788	55.2582	19.3494	30.3281	5.60187
XM_379194	LOC401068	-0.0653567	-0.133715	0.54835	0.440894	0.12482	0.0093165	0.245788	63.0413	11.6945	100.228	19.8131
XM_378535	LOC400411	-0.196789	-0.145531	-0.682009	-0.5826	-0.49904	0.00920741	0.245788	57.8602	1.95197	39.2497	8.0908
NM_005700	DPP3	0.157402	0.167211	-0.24255	-0.438289	-0.136561	0.00949727	0.246298	83.958	1.84882	67.9107	15.7554
NM_012417	PITPNC1	0.279475	0.166472	-0.0633647	-0.216858	-0.365528	0.00950445	0.246298	86.7528	2.12704	64.4887	15.1492
NM_001541	HSPB2	-0.426707	-0.140865	-0.816832	-0.672607	-0.679362	0.00956483	0.247599	54.2754	8.88784	35.7737	7.90523
NM_152442	RAD9B	0.191481	0.374403	-0.105001	-0.131871	-0.155109	0.00961076	0.248524	91.8661	18.5402	70.9957	6.20782
NM_018208	FLJ10761	-0.26926	-0.10444	0.157885	0.408929	0.183269	0.00965361	0.249104	83.8211	14.2773	94.6232	0.0965962
XM_043106	KCNS2	-0.56286	-0.413145	-0.151439	-0.128581	0.19775	0.0096462	0.249104	42.6083	6.81571	76.8771	14.4595
NM_017600	DKFZP434M0331	-0.266013	-0.33723	0.0445096	0.0417537	0.327307	0.0097191	0.250529	53.8172	2.42817	92.9059	26.5867
NM_002189	IL15RA	-0.939967	-0.826903	-0.47667	-0.470655	-0.490338	0.00976656	0.250692	34.1242	5.9885	55.4055	9.18629
NM_016150	ASB2	0.1595	-0.0183671	-0.24733	-0.542629	-0.328188	0.00974859	0.250692	76.1194	7.44697	50.3884	4.09767
NM_024787	RNF122	-0.285207	-0.139768	0.391119	0.0388504	0.289814	0.00975956	0.250692	56.6483	0.991673	103.113	24.4043
XM_378301	LOC399924	-0.282789	-0.120872	-0.779692	-0.554109	-0.566829	0.00974394	0.250692	56.383	6.30771	36.6025	9.80495
NM_005901	SMAD2	0.489403	0.376093	-0.703118	-0.0276755	0.137844	0.00980539	0.250897	109.876	7.47383	63.3511	28.1207
NM_001898	CST1	-1.17518	-0.711963	-1.27396	-1.44492	-1.66497	0.00979985	0.250897	26.3248	5.2254	11.5003	1.81114
XM_379798	KIAA0087	0.517275	0.518151	-0.0396557	-0.193406	0.316354	0.00979957	0.250897	111.858	4.89796	91.325	24.0291
NM_002763	PROX1	0.309598	0.0873087	-0.023072	-0.352826	-0.552048	0.00983864	0.25119	80.9911	5.67494	59.3594	15.9402
NM_006693	CPSF4	0.387764	0.3764	0.0375025	-0.240255	0.0417861	0.00984775	0.25119	89.4053	7.05813	70.3219	12.0433
NM_020749	MTUS1	-0.39237	-0.213639	-0.0697783	0.204653	0.550577	0.00983779	0.25119	53.823	13.0672	93.8438	31.3745
NM_001005405	KRTAP5-11	-0.480409	-0.407121	0.00782068	-0.113602	-0.0037775	0.00985866	0.251205	55.7634	22.8308	73.3645	18.1212
NM_006614	CHL1	-0.442168	-0.392064	-0.745654	-0.918029	-0.818998	0.00987044	0.251243	41.2699	3.93054	28.0571	4.10854
NM_000454	SOD1	-0.493729	-0.419537	0.0262108	0.0972809	-0.195036	0.00996345	0.253082	43.3203	1.33236	70.3755	8.09844
XM_378685	LOC400605	0.107789	0.254879	-0.574785	-0.162202	-0.16223	0.00995575	0.253082	81.1505	19.0343	56.1649	10.2302
NM_000396	CTSK	0.100757	0.146637	-0.196086	-0.491698	-0.243366	0.00999351	0.253318	86.1646	10.6806	74.8597	28.6935
NM_007030	P25	-0.819091	-0.860332	-0.0955062	-0.522492	-0.481612	0.00998698	0.253318	24.7793	6.19885	51.5726	11.5994
NM_001359	DECR1	0.478547	0.417533	-0.395066	-0.128493	0.26171	0.0100683	0.253605	107.553	5.62391	78.646	15.9161
NM_006229	PNLIPRP1	0.266109	0.183984	-0.374355	0.0423488	-0.527953	0.0100507	0.253605	82.9738	4.84293	57.2753	5.58373
NM_004504	HRB	-0.793235	-0.828157	-0.166678	-0.489524	-0.452921	0.010109	0.253605	28.8817	1.76236	54.7784	8.94999
NM_016530	RAB8B	0.491505	0.586778	-0.0862772	0.19947	0.191103	0.0100421	0.253605	122.1	16.5578	90.449	4.57443
NM_024312	MGC4170	0.194621	0.0384665	0.456539	0.564664	0.562456	0.0101063	0.253605	85.0299	15.3094	122.699	9.15331
NM_024918	C20ORF172	-0.144883	-0.10615	0.387709	0.329822	0.159528	0.0100864	0.253605	61.7295	3.24583	106.631	15.3204
NM_194279	HBLD1	-0.0711602	-0.00166373	-0.305777	-0.512009	-0.572411	0.0100342	0.253605	70.104	3.54251	47.6003	0.547747
NM_205543	ALS2CR16	-0.153765	0.126497	-0.73726	-0.686983	-0.206535	0.0101066	0.253605	70.773	18.0853	47.1686	23.911
NM_181720	LOC257106	-0.0784756	-0.00261129	0.390005	0.26838	0.458397	0.0100576	0.253605	71.8608	8.60544	117.707	14.6902
NM_198566	FLJ32363	0.417716	0.00958756	0.744918	0.594605	0.685337	0.0101296	0.253605	80.6776	19.1437	128.157	6.46443
XM_375152	LOC400304	0.0691171	-0.0247733	-0.456477	-0.431987	-0.283515	0.0101061	0.253605	69.8878	3.57887	50.56	7.66754
NM_012176	FBXO4	-0.448479	-0.569306	-0.362049	0.201015	0.32943	0.0101701	0.254232	41.5658	7.17932	84.9617	14.0456
NM_152478	ZNF583	-0.18579	0.036253	-0.363112	-0.760775	-0.504086	0.010186	0.254232	64.1754	10.8934	42.5791	7.96153
NM_174926	MGC17839	0.412723	0.33984	0.0115411	0.00703727	-0.103586	0.0101817	0.254232	102.68	1.60064	75.5862	1.49748
NM_030800	DKFZP564O1664	-0.676536	-0.367931	0.0472295	-0.0821076	-0.187664	0.0102315	0.255108	37.6605	1.22773	73.9618	10.2172
NM_006725	CD6	-0.647414	-0.559979	-0.126321	-0.181047	-0.280606	0.010243	0.255133	47.0336	8.74821	75.4853	20.8264
NM_001035	RYR2	-0.129128	-0.215546	-0.356441	-0.84375	-0.791393	0.0103277	0.25654	59.8011	3.13005	43.4277	9.71722
NM_006781	C6ORF10	0.518176	0.384995	0.0143435	-0.274779	0.19035	0.010323	0.25654	95.4266	10.672	77.2514	20.4719
NM_001251	CD68	-0.143706	-0.189098	-0.419211	-0.720689	-0.652841	0.0103479	0.25664	65.8174	3.21749	55.9383	23.0784
NM_018332	FLJ11126	-1.73834	-1.42153	-0.660108	-1.20398	-1.22279	0.0103662	0.25664	6.25678	1.09776	24.0487	7.25488
NM_018399	VNN3	0.0477106	-0.187597	-0.551377	-0.421534	-0.499826	0.0103666	0.25664	67.8102	2.96284	47.0277	11.079
NM_182534	FLJ23703	-0.0490825	0.0634034	-0.242833	-0.463841	-0.610515	0.0104352	0.258074	74.1999	8.37037	48.1351	3.58448
NM_016427	TCEB3B	0.0291265	-0.225154	-0.575045	-0.655816	-0.390649	0.0104508	0.258114	65.2577	12.2831	43.6837	6.44505
NM_006591	POLD3	-0.338803	-0.125822	-0.557412	-0.944656	-0.603602	0.0104579	0.258114	50.29	2.02467	34.0575	8.05343
NM_003078	SMARCD3	-0.0254479	-0.161658	0.236308	0.377814	0.329754	0.0105446	0.258533	75.6565	5.85349	116.138	22.8961
NM_005874	LILRB2	0.709646	0.423223	-0.0259394	0.279913	0.0807835	0.0105123	0.258533	111.01	25.079	85.1974	7.04819
NM_000387	SLC25A20	-0.686411	-0.543919	-0.179793	-0.23286	-0.225081	0.0105487	0.258533	38.776	2.66721	59.0716	4.73348
NM_006979	SLC39A7	-0.430074	-0.257433	0.137657	-0.04698	0.141583	0.0105219	0.258533	48.8921	3.48916	103.104	33.176
NM_014900	COBLL1	0.503843	0.353111	0.155405	-0.141128	-0.0291179	0.0105134	0.258533	93.3365	15.136	73.9761	11.5899
XM_371388	DKFZP434D177-LIKE	-0.197113	-0.378782	0.142368	0.000554122	0.30775	0.0105491	0.258533	48.9323	5.14682	87.9059	19.2801
XM_371697	LOC389211	0.191961	0.0917806	-0.162061	-0.254943	-0.427703	0.0105141	0.258533	79.5359	14.7509	52.201	6.51508
XM_375665	LOC116412	0.285035	0.0950442	-0.221147	-0.274223	-0.167013	0.0105843	0.258876	74.5726	6.59756	57.199	7.92364
NM_006820	C1ORF29	0.405237	0.303699	0.0529267	-0.0675799	-0.164273	0.010619	0.259429	87.374	11.9142	69.5478	6.06442
NM_032415	CARD11	0.25053	0.167033	-0.199235	-0.107859	-0.290553	0.0106282	0.259429	77.1727	7.93168	59.6491	6.04534
NM_003845	DYRK4	-0.14715	0.0453618	0.341908	0.302852	0.445112	0.0106587	0.259912	95.461	18.4634	105.846	16.8834
NM_002971	SATB1	0.467592	0.754917	0.337269	0.155407	-0.201634	0.0106778	0.260119	96.7982	5.81587	66.3979	19.604
NM_015089	PARC	0.491612	0.576916	-0.383723	0.146528	0.237033	0.0106903	0.260163	111.018	4.67957	80.506	11.2833
NM_004975	KCNB1	-0.323271	-0.335771	-0.625252	-0.997219	-0.70301	0.0107092	0.260361	52.0927	1.08694	32.0007	4.94883
XM_088684	LOC158830	-0.042954	-0.0705293	0.447794	0.490758	0.185027	0.0107198	0.260361	64.803	1.88353	104.17	15.422
NM_000841	GRM4	0.455207	0.192164	-0.267467	-0.0907318	0.00301098	0.0107785	0.260453	109.682	29.6362	71.1126	5.41843
NM_033057	OR2B2	0.173071	0.0419379	0.333332	0.648671	0.691505	0.0107706	0.260453	101.82	12.9086	120.886	6.66431
NM_006732	FOSB	-0.295397	0.071153	-0.699012	-0.677478	-0.385414	0.0110196	0.260453	68.7672	14.5005	43.2737	9.13211
NM_015477	SIN3A	0.0849538	0.342502	-0.436932	-0.230276	-0.0676688	0.011044	0.260453	91.6528	13.9112	59.5776	12.1189
NM_003278	TNA	0.0533301	-0.361135	-0.959248	-0.449368	-0.637606	0.0107978	0.260453	65.129	20.4395	36.3212	15.1571
NM_000790	DDC	-0.0969934	0.0422498	-0.8482	-0.492588	-0.262378	0.011033	0.260453	70.8612	3.71369	48.3018	13.0437
NM_018690	APOB48R	-0.126733	0.0763315	-0.568548	-0.430308	-0.348636	0.0108252	0.260453	68.3396	10.1192	50.8668	5.77166
NM_002102	GYPE	0.260138	0.227435	0.623329	0.614401	0.672339	0.0110119	0.260453	80.5166	7.76728	140.125	32.6453
NM_003731	SSNA1	-0.0108765	0.0158801	-0.224439	-0.538504	-0.543396	0.0108888	0.260453	68.0138	0.586823	63.6091	26.3541
NM_015043	KIAA0676	-0.0513226	-0.0560212	-0.254841	-0.573957	-0.771134	0.0109971	0.260453	70.0312	4.50161	53.242	23.6188
NM_013267	GLS2	0.248516	0.115633	-0.0455102	-0.312916	-0.484608	0.0108734	0.260453	79.8036	5.09957	61.2454	21.706
NM_015947	ASCC1	0.24143	0.33269	0.0164713	-0.190441	-0.214794	0.0110197	0.260453	92.5101	15.623	66.0697	5.57259
NM_023936	MRPS34	0.180752	0.0395079	-0.112615	-0.37651	-0.686232	0.0110342	0.260453	84.4952	14.4456	52.7567	15.3382
XM_088376	C8ORF7	-0.195314	0.29672	-0.194387	-0.615634	-0.691864	0.0109133	0.260453	75.9754	16.9338	51.3898	25.6964
NM_054110	GALNTL2	0.168384	0.305953	-0.0384679	-0.246705	-0.267036	0.0108426	0.260453	90.3772	9.63468	64.0001	2.11584
NM_178456	C20ORF85	-0.217418	-0.0520411	-0.488395	-0.871022	-0.456593	0.0109511	0.260453	62.4671	11.0285	43.5963	12.8693
NM_152574	C9ORF52	-0.493781	-0.645631	-1.29593	-1.72674	-0.712468	0.0108249	0.260453	38.9042	4.83534	16.8495	19.4811
NM_152595	PGBD4	0.313575	0.491359	0.0802514	-0.000677996	-0.1264	0.0109109	0.260453	106.007	17.6553	73.5775	2.22769
NM_178126	LOC162427	-0.0990095	-0.0262866	-0.439498	-0.476978	-0.453449	0.0109397	0.260453	69.3489	5.75865	46.792	7.11229
NM_178844	NOD3	-0.107774	0.0931068	0.560112	0.354864	0.341157	0.0110032	0.260453	73.5952	12.4946	109.736	11.7931
NM_152758	YTHDF3	-0.222465	-0.587651	-0.0249222	-0.0182134	0.210132	0.0108372	0.260453	49.1092	12.9786	82.1967	16.1253
NM_203422	LOC221091	0.0572762	0.197349	-0.290603	-0.489659	-0.154003	0.0107449	0.260453	83.0827	11.3998	57.6029	13.3745
NM_175076	C8ORF15	0.512821	0.355687	0.189477	-0.0556982	-0.175433	0.0107598	0.260453	108.555	0.101032	83.8669	13.1943
NM_178822	IGSF10	-1.00112	-0.596736	-1.08291	-1.37459	-1.3869	0.0110187	0.260453	28.2771	9.01032	13.2453	3.23014
NM_198491	FLJ44299	0.176377	0.259275	-0.319193	-0.0647734	-0.21185	0.0110116	0.260453	87.9771	3.5436	64.661	9.81877
XM_379494	LOC401353	0.181273	0.105949	0.569077	0.585015	0.47306	0.0109557	0.260453	78.536	9.75556	112.211	3.02354
XM_373298	LOC392347	-0.163781	-0.194006	-0.435071	-0.622647	-0.778489	0.0108643	0.260453	59.6849	7.6937	38.6246	2.85052
NM_016539	SIRT6	-0.128941	-0.416639	0.161097	0.0388626	0.315699	0.0110942	0.261384	52.7616	7.80456	88.8185	16.5037
NM_199262	SP6	-0.647029	-0.375196	-0.73196	-1.04272	-1.32061	0.0111473	0.262381	38.1267	0.0860162	21.4698	6.10743
NM_013264	DDX25	-0.759113	-0.79936	-0.309039	-0.32911	-0.487242	0.0111903	0.262886	28.0308	0.227953	52.8658	8.20787
XM_376795	LOC401478	0.312668	0.180161	0.724056	0.527672	0.732413	0.0111892	0.262886	90.1475	14.4208	141.009	19.1503
NM_001005235	OR1L4	0.0816113	-0.732453	0.0736565	0.420205	0.375918	0.011221	0.263353	55.3107	29.5307	109.353	8.23574
NM_017717	MUCDHL	-0.151387	-0.185618	-0.614776	-0.408004	-0.840523	0.0112453	0.263669	63.4716	0.832965	42.3409	9.116
NM_006217	SERPINI2	0.102541	-0.0565001	-0.558589	-0.484213	-0.214695	0.0112909	0.263748	70.6832	6.22615	52.8301	10.1117
NM_005410	SEPP1	0.600261	-0.191768	0.872496	0.678218	0.808775	0.0112821	0.263748	71.6583	45.3445	121.698	19.8186
XM_376280	LOC152078	-0.196472	0.130585	0.268027	0.60727	0.414399	0.0112907	0.263748	69.8679	18.8605	115.396	22.7259
NM_198283	EGFL11	-1.00811	-0.972929	-0.71026	-0.453843	-0.568897	0.0113027	0.263748	23.4706	3.17865	42.4497	10.647
NM_032638	GATA2	-0.248487	-0.234614	-0.533483	-0.8067	-0.631813	0.0113515	0.264633	55.9357	1.35788	39.7596	4.63488
XM_039676	KIAA1240	0.135567	0.053207	-0.205041	-0.399377	-0.327065	0.0113774	0.264983	81.6487	0.204839	62.475	17.8294
XM_372991	LOC391540	-0.572917	-0.45111	0.0485702	-0.200896	-0.132643	0.0113949	0.265137	40.5066	3.48753	63.396	3.56771
NM_001562	IL18	-0.285914	-0.294117	0.112772	0.0748093	0.110318	0.0114138	0.265325	64.4356	9.31558	98.9451	24.9336
NM_022914	24432	0.467215	0.586392	-0.0272151	0.0841784	0.257949	0.0114504	0.265691	105.567	1.38123	85.967	8.51073
NM_014460	PIPPIN	-0.498058	-0.435878	-0.765226	-0.842665	-1.0559	0.0114661	0.265691	41.727	5.81637	26.9399	3.36888
XM_088691	DGAT2L3	0.756873	0.460514	0.206849	0.104212	0.239376	0.011484	0.265691	120.321	10.8176	92.156	5.66958
XM_166420	PHACTR1	-0.039141	0.147448	-0.270438	-0.408195	-0.383029	0.0114751	0.265691	77.9393	12.8063	54.6517	3.51359
XM_372144	PHYHD1	-0.87616	-0.759726	-0.17122	-0.459319	-0.509445	0.0114719	0.265691	31.7821	2.73248	58.3938	8.14542
NM_004763	ITGB1BP1	-0.0583651	-0.274626	0.119637	0.528798	0.23637	0.0115595	0.265816	84.1316	7.15928	98.1551	6.6173
NM_014011	SOCS5	-0.0437043	-0.114961	0.192994	0.425168	0.375931	0.011519	0.265816	78.6083	8.8488	106.313	7.51868
NM_015256	ACSL6	0.140861	0.0773263	-0.24255	-0.305949	-0.296216	0.0115957	0.265816	84.2453	16.2991	74.1536	14.582
NM_003378	VGF	0.381769	0.223267	0.0338447	-0.167282	-0.224303	0.0115558	0.265816	91.4741	6.04072	74.595	8.18894
NM_001906	CTRB1	-0.265994	0.640525	-0.454512	-0.248959	-0.746038	0.0115182	0.265816	88.8269	39.5898	54.3646	18.4942
NM_016049	C14ORF122	0.193661	-0.0397349	-0.186193	-0.480301	-0.417897	0.0115754	0.265816	75.0296	4.3822	51.7117	5.89913
NM_017929	PEX26	-0.407795	-0.416089	-0.710565	-0.808051	-0.93197	0.0115891	0.265816	47.9091	3.77548	30.7942	4.05402
NM_032349	SDOS	-0.460721	-0.139585	0.0796875	0.0497947	0.327716	0.0115985	0.265816	53.2019	5.561	92.5487	16.0292
XM_375783	KIAA1245	-0.0708648	-0.0448074	0.446317	0.241402	0.347801	0.0115284	0.265816	64.5491	2.48103	102.856	10.406
NM_213720	C22ORF16	-0.189282	0.158162	0.289997	0.452272	0.574281	0.0115892	0.265816	93.8097	57.2467	113.101	15.047
NM_001698	AUH	-0.133117	-0.339406	-0.768989	-0.847528	-0.46143	0.0116139	0.265921	56.9185	9.8287	36.0189	8.94727
NM_016024	RBMX2	0.0754116	-0.185155	-0.407707	-0.428753	-0.610377	0.0116399	0.266265	70.6899	9.33056	50.8772	11.356
NM_006142	SFN	0.282066	0.455978	-0.351034	0.0850679	-0.0198133	0.01171	0.267618	98.4995	10.6664	71.4262	15.6389
NM_000682	ADRA2B	0.131467	0.0862399	0.422488	0.561093	0.526582	0.0117866	0.268802	90.1026	13.6275	125.403	7.27251
NM_001275	CHGA	-0.235573	-0.0822569	0.200343	0.302235	0.216909	0.0118169	0.268802	65.0447	4.55951	98.6967	8.69154
NM_006160	NEUROD2	-0.269015	-0.280041	-0.485967	-0.877203	-0.787559	0.0118144	0.268802	51.4992	5.5106	38.0905	7.77958
XM_059095	FNBP2	-0.393649	-0.410254	0.0685705	0.100879	-0.142644	0.0117751	0.268802	48.7252	0.934182	90.9106	24.0772
XM_085831	LOC147645	-0.31864	-0.320188	-0.645231	-0.757977	-0.728444	0.0118135	0.268802	49.6538	0.157562	34.0063	4.73979
NM_003031	SIAH1	0.512909	0.556241	-0.100833	0.305225	0.0734885	0.0118654	0.268909	110.956	1.90981	89.7578	9.15552
NM_018356	FLJ11193	-0.211273	-0.459035	-0.666862	-0.772976	-0.80984	0.0118652	0.268909	51.4633	4.90943	33.9134	5.59637
NM_023938	SARG	0.0236547	0.0757475	-0.366633	-0.220201	-0.513644	0.0118657	0.268909	80.1102	30.4274	51.233	10.4158
NM_024565	FLJ14166	0.0156063	0.213839	0.635302	0.70455	0.345651	0.0118567	0.268909	78.0952	5.39657	135.65	22.0359
XM_293405	LOC340595	-0.43298	-0.0373325	0.185083	0.275228	0.161988	0.0119098	0.269407	58.9874	8.48364	88.3714	5.60887
XM_379547	LOC401445	-0.040718	-0.0351873	0.467656	0.23655	0.398084	0.0119001	0.269407	68.7436	6.2166	108.898	14.4804
NM_014656	KIAA0040	0.266222	-0.118354	-0.362892	-0.485683	-0.276585	0.0119334	0.26944	77.178	23.5029	61.1501	12.5234
NM_198552	MGC15887	0.530966	0.380261	0.0676393	-0.123988	0.158073	0.0119247	0.26944	99.6694	5.51308	72.0015	10.9952
NM_015966	SDBCAG84	-0.12764	-0.268003	-0.559486	-0.494077	-0.923003	0.0119963	0.270453	61.4402	4.02595	41.3663	11.3169
XM_378949	LOC400817	-1.0522	-0.758618	-0.237983	-0.412888	-0.656266	0.0120004	0.270453	24.4819	0.716403	44.3456	7.75697
NM_152261	MGC17943	-0.632743	-0.772836	-0.0847638	-0.484968	-0.194526	0.0120115	0.270454	29.9102	5.17457	64.0554	23.8405
NM_198081	SCML4	0.46264	0.323798	0.0385223	-0.0885138	0.0327552	0.0120345	0.27072	104.859	0.83286	83.602	8.42457
NM_001632	ALPP	-0.202325	-0.128993	-0.461814	-0.618473	-0.609623	0.0120533	0.270894	61.3459	3.12298	40.8983	2.5072
NM_030754	SAA2	0.109048	0.177595	0.54694	0.538483	0.505767	0.0120806	0.270999	63.1794	6.0725	96.4714	8.61655
NM_016103	SARA2	0.319714	0.395554	0.0184115	-0.110448	-0.0141602	0.0120913	0.270999	98.4602	15.9635	72.3485	7.22535
NM_173622	FLJ36674	-0.82206	-0.740717	-0.342992	-0.327118	-0.482131	0.0120725	0.270999	27.8936	0.785254	50.66	6.74429
NM_017593	BMP2K	0.210708	0.12648	0.474407	1.01346	0.513606	0.0121509	0.271722	114.796	3.22746	135.339	15.7016
NM_030665	RAI1	-0.244871	-0.599641	-0.776496	-1.17511	-0.782591	0.0121553	0.271722	49.5577	15.8378	27.8543	7.10257
NM_138770	LOC90557	0.084264	-0.355641	-0.512803	-0.837474	-0.520555	0.0121793	0.271722	63.5178	13.4886	43.9843	10.4069
NM_005956	MTHFD1	0.0404351	-0.0485064	0.425781	0.466482	0.291603	0.0121764	0.271722	67.5346	0.011287	111.537	12.6284
XM_371398	MYH7B	-0.496364	-0.27329	-0.181382	0.150747	0.331661	0.0121636	0.271722	49.3682	1.81976	96.1552	10.3806
NM_152891	EOS	0.253067	0.226258	-0.0787808	-0.361879	-0.0961205	0.012202	0.27173	95.0488	8.02012	85.1165	32.5583
NM_002776	KLK10	0.45969	0.376114	-0.0218981	-0.00523217	0.102087	0.0121947	0.27173	96.3941	10.6859	80.075	4.04974
XM_291253	KIAA0146	-0.20828	-0.102821	0.190053	0.319753	0.207446	0.0122486	0.271777	63.7011	8.51321	111.444	20.4491
NM_014033	DKFZP586A0522	-1.02903	-0.935315	-0.528312	-0.633996	-0.610416	0.0122394	0.271777	22.6057	0.525745	41.2459	5.16649
XM_370925	LOC283951	-0.846783	-0.637289	-0.13445	-0.467663	-0.317203	0.0122354	0.271777	35.121	6.03884	62.9756	9.68554
XM_370765	PAPLN	0.223204	-0.211256	-0.592088	-0.508555	-0.299434	0.0122813	0.272008	67.1124	16.0113	45.9327	8.52618
XM_370536	LOC387642	-0.566872	-0.571707	-0.0954617	-0.315196	-0.0718562	0.0122744	0.272008	38.7166	6.32045	65.0102	10.1814
NM_000818	GAD2	0.173216	0.134292	0.595194	0.582596	0.458975	0.0123275	0.272783	83.0847	6.05151	132.557	23.2075
NM_000404	GLB1	0.362791	0.404683	0.0232581	0.0828924	-0.192824	0.0123458	0.272939	95.7506	2.708	76.5646	10.041
NM_015978	TNNI3K	-0.146058	0.0754106	0.228224	0.621963	0.388975	0.0126639	0.273525	97.0593	20.6093	108.83	6.32613
NM_013257	SGKL	-0.507368	-0.389441	-0.190576	-0.0498881	0.367065	0.0125652	0.273525	54.6604	0.499193	81.331	13.659
NM_018971	GPR27	0.0770367	0.181511	-0.501603	-0.781043	-0.0108833	0.0124817	0.273525	91.5294	5.17828	53.439	19.5828
NM_000906	NPR1	-0.106534	-0.0137874	0.400629	0.270435	0.320095	0.0126596	0.273525	88.8242	23.0611	102.539	26.6878
XM_093895	KIAA0882	-0.284157	-0.100312	0.0413947	0.460576	0.274239	0.0124678	0.273525	63.1007	5.62311	99.3522	8.34284
NM_007344	TTF1	0.482106	0.0979583	-0.238665	-0.0292196	-0.201713	0.0125578	0.273525	94.6647	24.3106	74.8352	9.7604
NM_004332	BPHL	0.128423	0.128591	0.400272	0.52271	0.705221	0.0125321	0.273525	81.452	2.43028	141.641	20.4009
NM_016155	MMP17	-0.388627	-0.251829	-0.0311971	0.267194	0.063413	0.0125129	0.273525	50.9845	4.52291	90.1984	14.5847
NM_014225	PPP2R1A	0.151643	0.132603	-0.294607	-0.158374	-0.29204	0.0125992	0.273525	75.8024	6.66672	59.6668	6.94845
NM_054027	ANKH	0.185962	0.114638	-0.08316	-0.297504	-0.467533	0.0125539	0.273525	77.9235	4.03546	60.9163	9.52925
NM_002248	KCNN1	0.0990434	0.116337	-0.191011	-0.467835	-0.249825	0.0126602	0.273525	71.3267	5.13771	60.095	17.0547
NM_003595	TPST2	-0.12309	0.105645	0.437932	0.432296	0.32173	0.0125374	0.273525	67.7692	8.30204	136.847	43.0685
NM_007071	HHLA3	-0.332062	-0.395325	0.0492948	0.109698	-0.0666745	0.0125907	0.273525	43.7636	7.66569	75.4592	3.4879
NM_015436	RCHY1	-1.26492	-1.10672	-0.669539	-0.940676	-0.679101	0.0124942	0.273525	16.1977	0.565322	33.4428	8.41159
NM_014505	KCNMB4	-0.537022	-0.573943	-0.125344	-0.0860095	-0.267276	0.0124277	0.273525	37.2867	1.68194	66.716	10.6046
NM_017943	FBXO34	0.0544574	0.0291616	-0.448484	-0.171324	-0.558291	0.0126288	0.273525	75.8169	10.0027	53.0633	10.4396
NM_020536	CSRP2BP	0.491206	0.251177	0.817867	0.752946	0.75625	0.0124282	0.273525	100.842	1.04207	151.138	8.61252
NM_024630	ZDHHC14	-0.714291	-0.63627	-0.223413	-0.432716	-0.111057	0.012644	0.273525	33.6024	2.83094	62.1742	13.4633
NM_025145	C10ORF79	-0.789545	-0.843532	0.0599069	-0.558374	-0.419812	0.0125739	0.273525	25.8043	8.97225	60.1641	21.4454
XM_050988	MLR2	-1.18906	-0.843457	-0.512982	-0.690891	-0.546207	0.0126635	0.273525	18.7083	2.68645	38.1038	3.0213
NM_032623	OSAP	-0.427749	-0.34349	0.0767521	-0.135377	0.138311	0.0126213	0.273525	42.4973	1.53845	76.0291	12.0631
NM_133456	APXL2	-0.227263	-0.132602	-0.484508	-0.600877	-0.635858	0.0125807	0.273525	59.4765	7.50607	44.2959	3.81815
NM_207320	HSHIN6	0.431445	0.304415	0.0716494	-0.231142	0.000326423	0.0126023	0.273525	97.4854	1.50976	77.4203	12.3727
NM_080618	CTCFL	-0.0876759	0.119438	0.325294	0.420423	0.536803	0.0126167	0.273525	72.2949	15.1446	119.206	19.9465
NM_198085	RNF148	-0.439605	-0.628678	-0.0456899	-0.296091	0.0516774	0.0123984	0.273525	37.55	7.56373	63.4548	11.8927
XM_378240	LOC170425	-0.383962	-0.197505	-0.638071	-0.726258	-0.695486	0.0127435	0.274522	55.8603	8.3085	35.828	6.05157
NM_182833	LOC220032	-0.106179	-0.187813	0.531352	0.210147	0.139078	0.0127358	0.274522	63.7008	1.62745	103.256	17.582
XM_374123	LOC389295	-0.572972	-0.158067	0.17472	0.198024	-0.0746514	0.0127439	0.274522	49.6665	9.57128	84.2951	8.0824
NM_020451	SEPN1	-0.0328609	0.15021	-0.438484	-0.355237	-0.244912	0.0128377	0.27539	79.3986	8.00888	53.6724	6.76499
NM_013320	HCFC2	0.0364091	0.227824	-0.276646	-0.24101	-0.267663	0.0128077	0.27539	80.0159	9.03632	60.7579	1.62997
NM_003568	ANXA9	-1.06936	-0.724317	-1.13703	-1.82295	-1.38985	0.0128406	0.27539	28.2341	6.15619	10.9523	4.69176
XM_378187	MGC4473	-0.234329	-0.347265	0.199406	-0.0220607	0.163042	0.0128281	0.27539	57.2785	11.0047	85.9396	16.239
XM_379625	LOC401495	-0.3546	-0.196158	0.226563	0.0993673	0.049973	0.0128199	0.27539	54.0449	0.0994334	86.5123	6.30467
XM_048774	FBXO42	0.342191	0.679016	0.106955	0.149842	-0.0044555	0.0128728	0.275839	121.159	33.5984	92.0308	22.865
NM_080818	GPR80	-0.932493	-0.964658	-0.748948	-0.47127	-0.205902	0.0128905	0.275968	30.0205	7.97893	49.1728	14.4453
NM_002130	HMGCS1	-0.222921	0.113135	-0.50095	-0.364383	-0.609938	0.0129355	0.275968	64.9227	13.2576	46.028	5.55033
XM_040709	PTGFRN	0.652084	0.500098	0.00644528	-0.147317	0.405707	0.0129165	0.275968	94.2974	19.8252	63.6457	16.2543
NM_006327	TIMM23	-0.28794	-0.18427	-0.513026	-0.991473	-0.600594	0.0129343	0.275968	50.9028	0.0462718	37.8286	12.0897
XM_374266	LOC389650	-0.185039	-0.184526	-0.378807	-0.767053	-0.72821	0.0129074	0.275968	59.3128	6.35813	38.4925	5.82645
NM_005219	DIAPH1	-0.094845	0.0402023	0.295681	0.387972	0.407984	0.0129595	0.275997	83.6597	21.1416	123.747	24.9401
NM_207311	LOC92558	0.61007	0.350415	0.228726	-0.110917	-0.000114956	0.012952	0.275997	97.3057	10.446	76.7826	13.223
NM_005259	GDF8	-0.0524914	-0.0249025	0.367833	0.237393	0.478414	0.0129971	0.276203	82.0217	15.1358	125.356	35.0583
NM_032302	MGC10911	0.14064	0.172078	-0.162832	-0.250264	-0.271826	0.0130031	0.276203	82.5829	6.23189	64.8046	17.2568
NM_080552	VIAAT	0.315393	0.278607	0.0687314	-0.216143	-0.208217	0.0129937	0.276203	91.8857	6.18908	72.4818	6.62798
NM_003062	SLIT3	0.502513	0.429762	0.156375	0.13013	-0.141119	0.0130225	0.276329	102.505	6.85136	83.5851	13.9152
XM_051221	SKIP	0.154617	0.435851	0.0110104	-0.214124	-0.18886	0.0130317	0.276329	86.9856	3.07479	69.7511	9.10096
NM_002715	PPP2CA	-0.0341305	0.0786656	-0.680373	-0.304529	-0.288954	0.0130611	0.27671	83.4914	8.51278	54.6135	13.4015
NM_000584	IL8	-0.203846	-0.0828755	0.135794	0.380444	0.266741	0.0131278	0.276717	71.3701	4.09541	101.403	6.73041
XM_046570	KIAA1679	0.29039	0.304748	-0.0601269	-0.0115123	-0.222975	0.0131569	0.276717	93.294	3.37117	66.3598	9.37911
NM_002066	GML	-0.281179	-0.273412	-0.646398	-1.08184	-0.543237	0.0131936	0.276717	55.8232	4.24105	38.1354	12.8876
NM_019845	REPRIMO	-0.24059	0.038133	0.24411	0.453862	0.264475	0.0132198	0.276717	63.0199	12.3793	96.3913	10.0892
NR_001562	ANXA2P1	0.111106	0.176642	-0.329662	-0.126602	-0.302329	0.013201	0.276717	81.4166	5.41155	67.6553	16.1222
NM_006668	CYP46A1	-0.270186	-0.321016	0.452405	0.150683	-0.0812198	0.0131424	0.276717	47.0162	7.39661	89.1488	23.2763
NM_006704	SUGT1	-0.625088	-0.753149	-0.834494	-1.43132	-1.31613	0.013109	0.276717	30.1872	8.69996	16.152	4.45224
XM_378078	C9ORF4	0.368659	0.336275	0.0182507	-0.138115	0.00680055	0.013079	0.276717	97.7561	8.15733	76.701	16.1581
NM_020368	SAS10	-0.0230931	-0.389298	0.194413	0.252373	0.208339	0.0131401	0.276717	57.5996	8.69997	91.8228	3.94182
NM_032318	HIATL2	-0.339301	-0.167557	0.179137	0.0559594	0.194133	0.0132202	0.276717	55.5662	0.152408	93.6903	25.616
XM_373989	LOC388959	-0.78031	-0.442204	-0.00488992	-0.413755	0.0756233	0.0131975	0.276717	36.2175	3.17352	62.429	12.1769
XM_372102	LOC389742	0.0276232	0.126201	0.771327	0.28461	0.546233	0.013203	0.276717	76.8569	1.46697	128.542	31.4136
XM_375912	LOC400840	-0.619825	-0.524668	-0.226302	-0.0571329	-0.242945	0.0130986	0.276717	36.4661	5.08095	66.961	8.73507
NM_000101	CYBA	-0.614345	-0.417321	-0.355395	0.0912954	0.208233	0.0132714	0.277099	45.7147	3.80809	76.9281	16.125
NM_015698	GPKOW	-0.562112	-0.739619	-0.0889216	-0.254121	-0.365327	0.0132583	0.277099	32.8317	3.2675	62.8755	16.4528
NM_020394	SBZF3	-0.393552	-0.513923	-0.109485	-0.156987	0.21031	0.0132726	0.277099	44.2766	0.357289	73.5693	18.5041
NM_002382	MAX	0.0805227	-0.152296	-0.24603	-0.615277	-0.600305	0.013288	0.277184	69.6488	4.487	51.9836	15.0612
NM_005061	RPL3L	-0.424678	-0.145309	0.0541269	0.0746487	0.301549	0.0133138	0.277485	40.7988	1.35731	66.4346	7.04818
NM_144685	HIPK4	-0.23183	-0.313715	-0.0405183	0.364061	0.158492	0.0133458	0.277562	76.1039	0.289431	86.9822	8.46553
NM_173857	VN1R4	-0.210861	-0.126979	0.0171036	0.683103	0.32887	0.0133591	0.277562	79.9603	19.8328	99.9006	14.3129
NM_002127	HLA-G	-1.38393	-1.03841	-0.846135	-0.572332	-0.864835	0.0133819	0.277562	14.7194	1.55682	31.0304	4.10544
NM_014501	UBE2S	0.215519	0.182424	-0.161409	-0.128531	-0.271153	0.0133414	0.277562	91.7171	7.21212	82.765	25.1805
XM_372774	DJ159A19.3	-0.683417	-0.828683	-0.305688	-0.352142	-0.437122	0.0133793	0.277562	28.6793	2.92968	53.3955	7.65906
NM_178827	FLJ35834	0.20517	0.319975	-0.0965838	-0.219298	-0.0692355	0.013393	0.277562	90.1573	12.9182	68.3784	5.97108
XM_211749	LOC285047	-0.0127481	0.0221909	0.633054	0.305913	0.338255	0.0133972	0.277562	64.5556	1.02858	108.735	18.7037
NM_024604	FLJ21908	0.266204	0.0737986	-0.063498	-0.508618	-0.273997	0.0134759	0.278719	82.1079	15.0602	61.8153	16.1376
XM_373513	LOC387810	-0.738587	-0.67112	-0.0825258	-0.346108	-0.423164	0.0134681	0.278719	32.6731	4.06605	57.4019	7.51873
NM_172207	CAMKK1	-0.16971	-0.147308	0.147915	0.582557	0.158719	0.0135264	0.279289	85.378	6.55073	98.4734	9.12571
NM_003940	USP13	0.321528	0.115002	-0.819474	-0.231405	-0.0243776	0.013523	0.279289	84.4749	12.7987	55.1786	18.8652
NM_005313	GRP58	0.0606273	-0.0254033	-0.470924	-0.237537	-0.441395	0.0136019	0.280138	68.4483	5.23961	52.0166	9.3937
NM_004687	MTMR4	0.505441	0.388027	-0.102339	0.198762	0.00731808	0.0135934	0.280138	99.6221	13.1197	78.9714	5.70217
NM_001915	CYB561	0.292494	0.260906	-0.09912	-0.00554289	-0.26792	0.0135858	0.280138	91.6365	11.0657	79.4141	29.0837
NM_001105	ACVR1	0.01648	-0.160483	0.213022	0.645847	0.287086	0.0136477	0.280459	92.0415	4.53795	106.008	7.70698
NM_152310	ELOVL3	-0.136878	0.0707033	0.418977	0.399228	0.278874	0.0136347	0.280459	63.7029	1.48214	112.754	13.8397
NM_139242	MTFMT	-1.45642	-1.13825	-0.896848	-0.911299	-0.849594	0.013652	0.280459	14.6344	2.24736	27.8159	8.27126
XM_371662	LOC255330	-1.05643	-0.902264	-1.28515	-1.5532	-1.33348	0.0136807	0.280812	25.9095	2.51036	13.6986	6.19871
NM_006599	NFAT5	-0.10552	-0.270754	0.217988	0.1631	0.212884	0.0138129	0.280962	68.9527	3.33488	106.436	29.6728
NM_004456	EZH2	0.244091	0.266458	-0.21158	-0.0120991	-0.186499	0.0137654	0.280962	96.5583	11.0972	85.1365	18.5591
NM_000311	PRNP	-0.0591038	-0.110889	-0.333842	-0.723753	-0.479327	0.0137481	0.280962	62.6716	1.16792	46.8188	7.28986
NM_003549	HYAL3	-0.135249	-0.176543	-0.452727	-0.650331	-0.532967	0.0138378	0.280962	58.5353	3.79843	54.3268	15.0091
NM_005714	KCNK7	0.136731	0.0678707	-0.28003	-0.270559	-0.274222	0.0138006	0.280962	70.1075	6.48788	58.7073	6.27973
NM_032379	SYTL2	-1.34605	-1.34252	-0.594034	-0.971862	-1.08813	0.0137272	0.280962	12.4845	3.88721	32.2246	13.7648
NM_018257	C20ORF36	0.511964	0.479897	0.2477	0.107295	-0.167385	0.0138191	0.280962	114.344	17.5568	87.1289	16.4471
NM_018475	TPARL	-0.506532	-0.319886	-0.84512	-0.878135	-0.710476	0.0137928	0.280962	48.7527	11.1839	31.2568	12.5915
NM_018913	PCDHGA10	-0.524152	-0.611329	-0.0981757	-0.126901	-0.295896	0.0137194	0.280962	39.753	0.478521	67.2039	2.25431
NM_022830	RBM21	-1.13624	-0.80507	-0.367482	-0.707958	-0.491724	0.0137649	0.280962	25.6494	2.72976	44.7743	9.53859
NM_153705	MGC33424	0.336123	0.449237	-0.0467456	-0.333652	0.175627	0.0138161	0.280962	97.6997	11.3072	70.9305	20.8254
NM_152608	FLJ35382	-0.418539	-0.181894	-0.699868	-0.701243	-0.684749	0.0137263	0.280962	55.5355	10.1945	35.3547	7.65163
XM_372169	LOC389822	-0.258525	0.00751318	-0.408896	-0.57065	-0.654504	0.0138291	0.280962	63.3319	5.55422	41.8523	0.809733
NM_006811	TDE1	0.4743	0.466716	0.0716894	0.0963514	0.115846	0.0138769	0.281287	109.063	1.24706	85.4398	12.6904
NM_153478	CSAG1	0.275981	0.129559	-0.115143	-0.34914	-0.140683	0.0138736	0.281287	91.6813	0.824973	82.8436	30.1733
NM_004061	CDH12	-0.200915	-0.190036	0.0455545	0.219194	0.392732	0.0139452	0.281998	62.5852	1.71803	96.2165	9.39664
NM_000437	PAFAH2	0.0258778	-0.087455	-0.516269	-0.333486	-0.414189	0.0139648	0.281998	76.9723	2.97573	52.2165	5.61157
NM_033223	GABRG3	-0.6303	-0.588047	-0.346205	-0.20214	-0.0835231	0.0139814	0.281998	38.6749	0.0626333	67.4005	11.1418
NM_006443	C6ORF108	-0.220262	-0.144923	0.104678	0.36551	0.18387	0.0139736	0.281998	65.2288	8.35015	118.05	26.4082
NM_173551	SAMD6	-0.121406	-0.125417	0.339963	0.0926662	0.45883	0.0139409	0.281998	65.3207	1.92227	103.321	20.7488
NM_181608	KRTAP19-2	-0.377051	-0.39774	-0.0619672	0.0247048	0.00859281	0.0139633	0.281998	48.9231	3.61202	78.2279	4.11791
XM_370898	LOC388166	-0.0796567	0.0503191	-0.487614	-0.397105	-0.326784	0.0140018	0.282176	67.9492	6.80065	49.5503	6.5823
NM_018479	ECHDC1	0.244508	0.137153	-0.293465	-0.0145412	-0.420094	0.0140259	0.282428	87.5116	6.06899	62.1979	11.7224
NM_015071	ARHGAP26	-0.460388	-0.204533	-0.864501	-0.786182	-0.604082	0.0140485	0.28259	50.7418	8.79874	34.8205	6.2381
NM_005880	DNAJA2	-0.574166	-0.610398	0.0471986	-0.0720515	-0.412384	0.0140777	0.28259	42.9069	0.59231	90.5109	43.0224
NM_016436	C20ORF104	-0.0992508	-0.256523	0.206931	0.218662	0.189585	0.0140802	0.28259	58.4382	2.10582	90.8965	4.39254
XM_379817	LOC402487	-0.508653	-0.639146	0.251145	-0.103716	-0.376882	0.0140684	0.28259	36.705	9.88973	64.5732	17.5615
NM_007065	CDC37	0.266692	0.433197	-0.22899	0.110995	-0.0939369	0.0142363	0.284748	102.573	9.68729	73.5179	6.49775
NM_030767	AKNA	-0.234933	-0.381585	-0.0597465	0.174845	0.174675	0.0142462	0.284748	52.8803	7.38288	84.2194	2.21963
NM_018117	WDR11	0.379471	0.514401	0.232176	-0.200727	-0.00775015	0.0142383	0.284748	102.645	12.3227	73.5878	13.1274
NM_006262	PRPH	0.496896	0.394471	-0.11018	-0.131252	0.26143	0.0142057	0.284748	98.716	11.926	79.0088	15.0051
NM_013259	NP25	-0.606029	-0.50331	-0.133058	-0.129937	-0.250537	0.0142323	0.284748	37.8324	6.11344	65.9137	10.234
NM_002449	MSX2	-0.149673	-0.330238	0.00210025	0.225309	0.297083	0.0142987	0.285061	65.4713	2.08828	101.153	13.1801
XM_170840	LOC256223	0.0346507	-0.307105	0.254364	0.343793	0.239476	0.0143086	0.285061	59.9859	15.584	94.5589	6.82968
NM_001006116	C21ORF49	-1.35986	-1.2519	-0.898216	-1.07536	-0.552842	0.0143067	0.285061	13.5008	1.08714	30.6433	10.6499
NM_139170	LOC146562	-0.0124538	0.0194788	0.498108	0.307498	0.363151	0.0143867	0.28615	68.4525	3.17667	106.934	9.50822
NM_022113	KIF13A	0.426436	0.396793	-0.436891	0.267291	-0.147329	0.0144678	0.287528	99.8681	3.12116	73.0844	14.3929
NM_001742	CALCR	-0.0996851	-0.217672	0.0457276	0.308469	0.483768	0.014526	0.288394	70.7138	15.3314	102.614	11.0485
NM_175057	TRAR3	-0.0106943	-0.0229041	0.161981	0.524554	0.566335	0.0146204	0.288394	91.5988	17.8213	106.799	5.42281
NM_006149	LGALS4	0.0583461	0.133954	-0.688956	-0.325117	-0.119356	0.0146286	0.288394	81.9898	2.5073	53.8612	15.3599
NM_003146	SSRP1	-0.0784914	-0.22417	-0.700044	-0.817063	-0.320227	0.0146073	0.288394	64.7527	8.52227	40.3367	13.8808
NM_170662	CBLB	-0.355071	-0.309655	0.0126936	0.0590407	0.0504096	0.0146296	0.288394	51.9649	5.6215	92.1646	30.7305
NM_006663	RAI	-0.0396289	-0.130116	0.463721	0.135579	0.384097	0.0145866	0.288394	58.1875	9.47412	101.256	18.738
NM_021826	FLJ13149	-0.0745434	0.0870512	-0.425163	-0.464914	-0.273444	0.0145929	0.288394	73.6389	4.50589	59.308	13.3036
NM_032412	ORF1-FL49	0.228793	0.3115	-0.143757	0.0384884	-0.358894	0.0145785	0.288394	81.7196	0.708502	63.1494	12.5912
NM_001454	FOXJ1	0.139862	0.0197617	-0.333238	-0.418773	-0.190565	0.0146524	0.288466	75.7903	6.75517	57.7084	7.47158
NM_033557	LOC90522	0.0299534	-0.00727843	-0.155422	-0.521523	-0.648241	0.014657	0.288466	67.7845	2.71441	53.0329	24.4861
NM_031301	PSFL	0.25872	0.189026	-0.05949	-0.165875	-0.264252	0.0146775	0.288637	87.9418	12.0006	70.2999	22.4996
NM_000666	ACY1	0.102495	0.0747855	-0.437005	-0.340585	-0.15353	0.014699	0.288643	78.5643	3.91326	63.3415	5.46271
NM_006715	MAN2C1	0.317764	0.271874	-0.0961485	-0.0426447	-0.0964552	0.0147014	0.288643	93.9521	7.08884	75.3752	5.84862
NM_138432	SDSL	0.102811	-0.076611	-0.487365	-0.389136	-0.274527	0.0147432	0.288783	68.1762	9.52946	53.2002	18.1548
NM_004194	ADAM22	0.267146	0.516849	-0.242611	0.046481	0.0796652	0.0147441	0.288783	99.7111	18.655	77.9451	7.55944
XM_291643	LOC339562	0.208691	0.0448963	0.718469	0.334226	0.618486	0.0147228	0.288783	77.1946	8.11075	122.912	20.0786
NM_145010	C10ORF63	-0.319426	-0.176417	0.253331	0.138769	0.042094	0.0147668	0.288995	58.2469	7.1335	89.2618	4.76094
NM_001150	ANPEP	0.392872	0.261237	0.783694	0.663742	0.680873	0.0147811	0.289043	95.4987	4.94463	134.977	3.64122
NM_006271	S100A1	-0.176246	-0.346814	-0.0574836	0.199128	0.450537	0.0147975	0.289133	58.1168	9.38214	91.686	18.6931
NM_003608	GPR65	-0.331837	-0.234467	0.0172055	0.138617	0.131242	0.0150948	0.289196	62.4288	5.05212	87.4508	2.33083
NM_001518	GTF2I	0.490315	0.37708	0.100652	0.0722238	-0.00669557	0.0150083	0.289196	103.522	6.53993	83.4273	5.8262
NM_002641	PIGA	0.569334	0.156282	-0.222638	0.174605	-0.686308	0.014898	0.289196	94.4811	24.0643	60.6726	11.501
NM_003141	SSA1	0.230359	-0.111102	-0.537963	-0.157715	-0.508401	0.0148411	0.289196	73.5272	18.4641	54.4492	7.84616
NM_002847	PTPRN2	-0.108566	-0.0268531	-0.312326	-0.543069	-0.529665	0.0150622	0.289196	62.1737	2.10539	49.2055	14.9667
NM_005260	GDF9	0.20235	0.156497	0.491874	0.678937	0.519815	0.015018	0.289196	99.2731	14.8946	146.872	31.4113
NM_001863	COX6B1	-0.412579	-0.392485	-0.715608	-0.815995	-0.799437	0.0148743	0.289196	48.4038	6.4122	38.1274	10.8438
NM_001487	BLOC1S1	-0.238785	-0.0972771	-0.642793	-0.651269	-0.412359	0.0149601	0.289196	55.2621	0.242281	43.0987	5.50366
XM_166213	DTX4	-0.524666	-0.236944	-0.149994	0.0752783	0.310602	0.0150835	0.289196	51.145	12.9676	93.8516	15.9772
XM_373170	LOC54103	0.153936	-0.0017759	0.474864	0.532228	0.378739	0.0150297	0.289196	80.1369	3.80394	130.38	35.4567
NM_032154	PCGF6	0.262041	0.295088	-0.194882	-0.0981634	-0.0140138	0.0150668	0.289196	92.2601	6.28502	71.516	8.42275
NM_032845	FLJ14816	0.334978	0.248685	0.087773	-0.160533	-0.362157	0.0148613	0.289196	83.2682	8.22004	65.8043	19.4433
NM_032658	MGC10701	0.389426	0.142895	-0.0505175	-0.319039	-0.0847043	0.014873	0.289196	81.6138	16.5864	63.6883	11.0812
NM_032523	OSBPL6	0.0909726	0.100187	0.506309	0.355188	0.590652	0.0150798	0.289196	73.759	5.80613	129.513	38.1078
NM_145037	MGC15606	0.748367	0.379751	0.177027	0.259289	-0.134244	0.0150315	0.289196	104.92	17.6308	80.6962	10.841
NM_144725	FLJ25439	-0.274273	-0.323019	0.346009	-0.0294116	0.051936	0.014831	0.289196	52.3957	0.184581	88.1124	11.0327
NM_203419	LOC286016	0.447067	0.242444	0.144529	-0.289022	-0.152755	0.0150425	0.289196	89.5601	4.82362	69.3499	9.6758
XM_211092	LOC283583	-0.525462	-0.518935	-0.0654849	-0.244507	-0.111336	0.0149444	0.289196	37.1741	3.37434	62.6164	2.95251
XM_059473	LOC130839	-0.34579	-0.331626	0.0848794	-0.108606	0.226674	0.0150973	0.289196	45.5946	2.77194	77.1081	10.4958
XM_293745	LOC345222	0.418194	0.259175	0.080366	-0.241631	-0.0591376	0.0149367	0.289196	93.712	7.94357	68.0223	7.66766
XM_373884	LOC388732	-0.618752	-0.332712	0.180461	-0.0676823	-0.209377	0.0150509	0.289196	45.5077	2.62062	71.3836	9.33896
XM_379243	LOC401106	-0.250911	0.0061745	0.5136	0.221791	0.191534	0.0148969	0.289196	61.5889	2.55934	94.1994	13.717
XM_375108	LOC400258	0.0355646	-0.182796	-0.489429	-0.403225	-0.496226	0.0149942	0.289196	63.5558	9.45533	46.3266	2.02316
XM_378799	LOC400691	-0.37914	-0.442954	-0.253922	0.133781	0.277828	0.0149137	0.289196	43.503	1.40295	82.4206	10.6388
NM_001004327	FLJ42258	0.411873	0.273783	-0.0228058	-0.205409	0.0576282	0.0150646	0.289196	104.107	3.82296	81.6066	22.9875
NM_016510	SCLY	0.161599	0.109661	0.414943	0.914548	0.464135	0.0151193	0.289391	79.7989	5.44147	129.754	25.6663
NM_014700	RAB11-FIP3	-0.608624	-0.533852	-0.0547591	-0.224423	-0.269989	0.0151422	0.289472	40.641	2.35799	76.09	24.0052
NM_144662	MGC26605	-0.250892	-0.47045	0.216793	-0.181147	0.241573	0.0151473	0.289472	47.384	8.09574	82.7236	19.0981
NM_022843	PCDH20	0.342326	0.316658	0.924966	0.638134	0.63934	0.015213	0.290272	102.683	8.59935	150.059	38.5009
XM_372757	LOC390992	0.231407	0.379278	0.726211	0.606357	0.732356	0.0152068	0.290272	97.516	0.930557	135.586	11.136
NM_006480	RGS14	-0.0160872	-0.279226	0.160873	0.399064	0.228521	0.015261	0.290506	79.4636	1.1915	94.1676	10.1529
XM_377594	LOC401954	-0.702915	-0.296643	-0.960801	-1.1457	-0.774683	0.0152495	0.290506	41.4529	6.04072	21.0437	9.27923
NM_022049	GPR88	-0.401063	-0.483544	-0.248039	0.0083524	0.278462	0.0152963	0.290725	53.4595	11.8338	80.5725	14.759
XM_373605	LOC388010	0.296167	0.114301	-0.2907	-0.107059	-0.160313	0.0152919	0.290725	83.0721	7.7573	63.2619	4.06471
NM_178148	SLC35B2	-0.693417	-0.611667	0.0295184	-0.268202	-0.414855	0.0153133	0.290821	36.4952	0.941594	65.5247	14.0767
NM_020421	ADCK1	0.155441	0.111157	0.440255	0.688633	0.453618	0.0154278	0.291404	111.394	5.70006	120.484	3.16679
NM_016147	PME-1	0.529523	0.561169	-0.4927	0.188565	0.266997	0.0153808	0.291404	112.504	6.83529	78.0157	17.3144
NM_005760	CEBPZ	-0.354089	-0.235843	-0.501777	-0.765366	-0.871049	0.0155664	0.291404	58.7212	8.84346	49.532	21.632
NM_001512	GSTA4	0.369167	0.223918	-0.120094	0.0352089	-0.208469	0.0155306	0.291404	84.501	13.7427	72.0977	13.2867
NM_032635	NIFIE14	0.142877	0.0560491	-0.411726	-0.682291	-0.0596628	0.0155538	0.291404	69.9359	7.29479	53.2122	16.5896
NM_012198	GCA	-0.123016	-0.480109	0.146695	0.0951046	0.0830601	0.0155441	0.291404	51.8129	10.8998	87.8361	15.2858
XM_371258	KIAA1579	-0.0285911	0.153468	0.442686	0.478379	0.406152	0.0155905	0.291404	78.7114	21.1314	121.465	5.6236
NM_020190	OLFML3	-0.321341	-0.317146	0.0571955	0.0778298	0.0145448	0.0154697	0.291404	51.9737	5.76221	78.1642	2.61911
NM_031421	DKFZP434H0115	-1.13276	-0.834498	-0.572481	-0.673938	-0.479949	0.0155454	0.291404	22.9433	1.18	42.2161	4.51661
NM_032366	MGC13114	-0.734307	-0.65799	-0.983938	-1.31456	-1.02284	0.0155868	0.291404	33.7318	4.15569	18.9964	2.83177
XM_032304	LOC90525	-0.973388	-1.47205	-0.490505	-0.958204	-0.71149	0.0154188	0.291404	12.1645	13.7957	36.0675	13.5182
NM_145650	MUC15	-0.120226	-0.232735	0.468217	0.202667	0.0715894	0.0153622	0.291404	57.2701	3.88535	94.8571	14.0472
NM_153289	DEFB119	-0.340617	-0.295743	-0.823306	-0.687253	-0.598794	0.0155621	0.291404	53.9755	2.60086	36.4765	11.8939
NM_153271	MGC32065	0.559494	0.28482	0.157209	-0.0501837	-0.0820798	0.0154078	0.291404	107.322	7.77059	85.1794	9.6828
NM_207432	FLJ45436	0.0992285	0.00717081	0.382136	0.354287	0.615689	0.0154577	0.291404	69.2514	3.21589	105.642	16.8772
XM_042178	LOC152015	0.065622	-0.213014	0.511742	0.26618	0.258683	0.0153905	0.291404	63.7379	13.132	101.631	13.0393
XM_376591	LOC401322	-0.230409	-0.349284	0.0370888	0.06149	0.168964	0.0154694	0.291404	50.8437	10.3698	73.5318	9.38294
XM_379908	LOC402579	-0.182493	0.187671	-0.302306	-0.435304	-0.537704	0.0155949	0.291404	72.2515	11.7184	48.3451	1.44228
XM_379905	LOC402576	0.0820749	0.588226	-0.132	-0.200283	-0.0260704	0.0155559	0.291404	99.2911	24.6693	67.3903	9.60434
NM_004895	CIAS1	0.397649	0.397872	-0.0536927	0.191596	-0.186611	0.0156347	0.291924	108.949	11.6607	96.8926	28.0867
XM_171068	LOC253017	0.903977	0.7685	0.588626	0.408754	0.319467	0.0156743	0.292439	150.621	0.289116	116.365	11.9582
NM_004097	EMX1	-0.113122	0.196625	-0.496046	-0.493843	-0.189779	0.0157169	0.292582	74.1939	13.8024	52.9325	11.676
NM_015989	CSAD	-0.753601	-0.900181	-1.36957	-1.67358	-0.974006	0.0157179	0.292582	30.4273	7.80311	14.8479	12.1271
NM_213597	LOC124751	-0.274851	-0.200741	-0.584528	-0.556237	-0.701992	0.0157116	0.292582	57.619	2.34591	39.6766	6.39979
NM_016525	UBAP1	-0.11047	-0.307242	0.0953357	0.129417	0.374882	0.0157501	0.292957	58.4913	9.49827	93.6608	12.7289
NM_001041	SI	-0.548169	-0.653671	-0.0824004	-0.391601	-0.104431	0.0157789	0.293269	36.6528	4.85067	59.9035	9.34721
NM_012222	MUTYH	-0.22102	-0.20853	0.117875	0.20475	0.140074	0.0158038	0.293285	55.4548	2.90212	89.4759	4.8772
NM_058189	C21ORF69	-0.102588	0.0900412	-0.182661	-0.591513	-0.574758	0.0157961	0.293285	63.1999	4.39281	47.0551	13.9069
NM_006564	CXCR6	-0.347106	-0.260826	-0.130448	0.192832	0.346618	0.0160275	0.293858	61.1741	5.50023	90.1632	12.9694
NM_004453	ETFDH	-0.407522	-0.0441209	0.109032	0.192474	0.268161	0.0159026	0.293858	59.3674	11.6453	104.243	16.0022
XM_291241	IPLA2(GAMMA)	0.355072	0.489182	-0.542171	-0.174587	0.300444	0.015988	0.293858	101.693	12.0335	70.2229	23.8431
NM_001429	EP300	0.188094	0.193366	-0.4954	-0.421277	0.0652797	0.0160188	0.293858	82.6065	2.46169	61.4966	17.5936
NM_005234	NR2F6	0.0693718	-0.00776153	-0.291648	-0.4088	-0.324701	0.0159356	0.293858	72.1082	2.28393	59.4646	2.26566
NM_002273	KRT8	-0.0944938	-0.245425	0.233496	0.0762	0.398134	0.016	0.293858	57.7695	1.46239	97.9538	9.494
NM_000847	GSTA3	0.303119	0.51744	0.0182463	0.129787	-0.117473	0.0159842	0.293858	93.1081	5.56744	80.4856	17.6981
NM_002782	PSG6	-0.737508	-0.533571	-0.252306	-0.385549	0.0519023	0.0159393	0.293858	26.7271	1.52509	46.8585	10.9292
NM_016548	GOLPH2	0.064104	0.295449	-0.106966	-0.313799	-0.230108	0.0160085	0.293858	84.8178	21.492	60.2038	5.9389
NM_015893	PRH	-0.39574	-0.476746	-0.725157	-1.07667	-0.754134	0.0159832	0.293858	44.3878	0.734385	27.6566	8.29405
NM_020393	PGLYRP4	-0.428633	-0.572386	-0.737025	-1.1273	-0.898851	0.0159462	0.293858	41.8541	1.55255	24.4625	4.94928
NM_020414	DDX24	-0.328375	-0.494074	-0.0219117	0.206194	-0.162668	0.0158734	0.293858	46.3637	1.69681	75.1829	12.5457
NM_178815	ARL8	-0.282772	-0.350079	0.0486007	0.0152409	0.0953823	0.0158989	0.293858	53.8471	1.7499	81.7196	8.15386
XM_378207	LOC338588	-0.605867	-0.439563	-0.865482	-0.911735	-0.917948	0.0160009	0.293858	42.4989	2.3828	28.0417	4.75386
XM_372199	FLJ16518	-0.181225	-0.214473	0.314234	-0.0287127	0.42753	0.015979	0.293858	54.1908	1.56662	88.0478	18.3701
NM_004608	TBX6	-0.363475	-0.531438	-0.098696	-0.136878	0.0577309	0.0160841	0.294214	52.9635	0.695623	82.8987	18.9262
NM_003198	TCEB3	-0.241171	-0.484384	-0.00473916	-0.0476099	0.164571	0.0161109	0.294214	57.649	1.70361	91.0156	21.6439
NM_000787	DBH	-0.204162	-0.232378	0.0320665	0.162172	0.336533	0.0161603	0.294214	57.9701	2.58952	91.1445	8.45005
NM_017703	FBXL12	0.391412	0.223878	-0.380238	-0.162148	0.117815	0.0160732	0.294214	94.6108	9.00934	66.3532	11.555
NM_004790	SLC22A6	0.0139089	-0.0666846	-0.169534	-0.598607	-0.684499	0.0161606	0.294214	69.666	8.43115	58.7103	28.4717
NM_005836	HRSP12	0.229948	0.225546	-0.0916914	-0.250627	-0.100271	0.0161676	0.294214	78.4778	3.47027	67.7996	13.5892
NM_007176	C14ORF1	0.447754	0.284412	0.0384037	-0.0139661	-0.0562202	0.0161243	0.294214	88.414	15.3709	72.6017	2.57294
NM_144617	HSPB6	-0.327171	-0.262991	0.0791226	0.0591688	0.0763587	0.0160614	0.294214	54.3498	1.58842	81.6738	6.34207
NM_173554	C10ORF107	0.349528	0.188225	-0.193923	-0.183159	0.0116751	0.0161488	0.294214	93.3582	4.22	69.2278	13.6387
XM_374021	LOC389067	-0.374872	-0.334028	0.266126	-0.2093	0.230584	0.0161168	0.294214	48.3252	6.41579	77.1706	13.8424
NM_018419	SOX18	0.0856024	-0.164716	-0.52552	-0.485706	-0.311302	0.0162092	0.294343	79.1811	0.520071	55.1994	8.9474
XM_373844	LOC388635	-0.251134	-0.1064	0.3818	0.151433	0.122575	0.0161959	0.294343	61.9512	2.00141	90.1656	8.87833
NM_001825	CKMT2	-0.0980633	-0.263576	0.0075155	0.69277	0.276741	0.016274	0.294635	83.0439	4.33171	100.922	18.9663
NM_006909	RASGRF2	0.163785	0.378917	-0.444204	0.0397114	-0.133122	0.0162995	0.294635	103.755	3.27326	69.8764	12.1599
NM_018937	PCDHB3	0.129097	0.528669	-0.122048	-0.044885	-0.0955667	0.0162744	0.294635	102.32	24.4691	70.1684	1.21187
NM_007352	ELA3B	-0.390385	-0.561584	-0.0380591	0.101958	-0.251218	0.0162498	0.294635	44.5416	5.20695	84.0108	19.5526
NM_020209	SHD	-1.11002	-1.02122	-0.482526	-0.805026	-0.704531	0.016289	0.294635	19.2303	0.566076	35.5112	3.44951
XM_379514	LOC340340	-0.442344	-0.403043	-0.766906	-0.758347	-0.846169	0.0162883	0.294635	47.1742	1.53563	32.6253	4.62093
NM_004184	WARS	-0.0157213	0.0669375	-0.755063	-0.215294	-0.33694	0.016324	0.29486	82.1248	14.1142	49.257	8.08851
NM_052864	T2BP	0.0319618	-0.257373	-0.509171	-0.529981	-0.474424	0.0163998	0.295802	55.2702	10.9751	40.6295	7.44971
XM_373723	LOC388365	0.627847	0.613415	0.0923242	0.198233	0.391088	0.0164004	0.295802	118.659	18.1267	99.8975	12.1271
NM_001203	BMPR1B	0.0684837	-0.29006	0.10597	0.669167	0.363973	0.0165926	0.295969	88.7272	15.4432	105.645	14.0289
NM_004448	ERBB2	0.146317	-0.110852	0.306055	0.681642	0.359394	0.0170782	0.295969	99.9282	9.3384	112.405	4.89165
NM_005713	COL4A3BP	-0.0596258	-0.451159	-0.0590222	0.421823	0.303822	0.017021	0.295969	77.2529	16.7467	92.013	14.827
NM_020439	CAMK1G	0.0597377	0.141752	0.315474	0.762596	0.504697	0.0166529	0.295969	108.821	14.0349	120.007	8.37041
NM_004419	DUSP5	0.0761994	-0.0402155	0.178821	0.705487	0.523871	0.0168148	0.295969	100.152	0.227879	114.216	15.3831
NM_022740	HIPK2	-0.269908	-0.110393	-0.0251763	0.320518	0.495589	0.0166901	0.295969	83.5243	13.92	96.3598	23.3178
NM_017986	FLJ10060	-0.418515	-0.428025	-0.243111	0.0328794	0.521536	0.0166288	0.295969	54.3819	9.08553	88.3912	26.0505
NM_176887	TAS2R46	-0.13809	-0.36783	-0.0308869	0.339583	0.193366	0.0170487	0.295969	71.731	1.77423	85.4677	2.59786
NM_005010	NRCAM	0.541766	0.736442	0.15718	0.180919	0.392079	0.0167667	0.295969	131.513	15.9965	95.8038	9.63675
NM_002485	NBS1	-0.0346025	0.209002	0.290431	0.684701	0.579917	0.0168125	0.295969	81.7375	11.4786	121.454	13.3337
NM_005622	SAH	-0.405513	-0.472113	-0.844336	-0.721318	-0.865467	0.0167777	0.295969	42.9805	4.91935	30.3569	8.01354
NM_016640	MRPS30	0.341352	0.540073	0.158639	0.113457	-0.390074	0.0168558	0.295969	101.187	12.79	76.8939	17.924
NM_139057	ADAMTS17	-0.92604	-0.826925	-1.0446	-1.37665	-1.52298	0.0167316	0.295969	27.5353	0.768862	14.0771	3.17875
NM_004663	RAB11A	0.35316	0.211869	-0.442658	0.00653011	-0.0406513	0.0168423	0.295969	89.4241	5.10607	68.0637	4.00232
NM_000062	SERPING1	0.479779	0.295757	-0.488619	0.231509	-0.126588	0.0166783	0.295969	98.0314	7.5354	69.8025	10.7158
NM_001305	CLDN4	0.328795	0.34405	-0.259659	0.118831	-0.0734148	0.0166783	0.295969	90.3206	5.00423	70.4318	1.78438
NM_170744	UNC5B	-0.0563613	0.0263884	-0.624455	-0.195185	-0.49391	0.017024	0.295969	65.418	1.96083	46.7832	5.21596
NM_001657	AREG	0.122101	0.123339	-0.666286	-0.480443	0.0145107	0.0170076	0.295969	74.4492	5.65309	51.745	23.1112
NM_000340	SLC2A2	-0.608125	-0.795818	-0.242266	-0.409623	-0.305147	0.0167587	0.295969	32.9669	4.42588	57.8213	0.904287
NM_007250	KLF8	0.336324	0.544213	0.166506	0.00996943	-0.0191226	0.0170337	0.295969	107.889	24.8528	86.6726	17.7632
NM_002810	PSMD4	-0.235783	-0.280687	-0.544574	-0.572659	-0.851656	0.0170936	0.295969	53.0061	0.462608	39.5256	6.78355
NM_005973	PRCC	-0.27055	-0.0440508	0.188517	0.184065	0.314883	0.016651	0.295969	59.4209	11.9039	95.665	2.95037
NM_005645	TAF13	0.248808	0.00348952	0.490875	0.536529	0.497608	0.016848	0.295969	76.7362	10.4144	113.652	2.44864
NM_001500	GMDS	-0.498924	-0.169164	0.160726	-0.0901193	0.21254	0.0166401	0.295969	47.2377	5.67732	88.213	25.1379
NM_000999	RPL38	-1.30176	-1.09607	-0.435951	-0.920912	-0.86203	0.0164636	0.295969	10.2623	2.06033	24.487	6.2323
NM_003147	SSX2	0.426774	0.474642	0.162133	-0.123782	0.132732	0.0169766	0.295969	83.9503	7.83363	62.0654	9.78803
NM_003433	ZNF132	-0.380445	-0.340028	-0.569716	-1.1326	-0.754349	0.0170158	0.295969	47.868	1.18914	41.2297	18.5044
NM_014745	FAM38A	-0.0293247	0.0416194	-0.464334	-0.516126	-0.203604	0.0164808	0.295969	71.7476	1.518	59.1975	10.9282
NM_004729	ZBED1	-0.0714049	0.172895	-0.217889	-0.343754	-0.520188	0.0164642	0.295969	75.0118	6.84917	63.7361	20.119
NM_016057	COPZ1	-1.18813	-0.978973	-0.365504	-0.793443	-0.763696	0.0170584	0.295969	17.29	0.875716	37.3245	7.64976
NM_007006	CPSF5	0.214013	0.132705	-0.300852	-0.173966	-0.126008	0.0171015	0.295969	74.2338	10.0455	59.4044	8.90475
NM_030621	DICER1	-0.0462846	-0.305733	0.23403	0.17358	0.216052	0.017078	0.295969	61.4891	8.01869	109.877	28.3644
NM_014017	MAPBPIP	-1.36975	-1.3548	-0.751803	-1.05218	-1.07633	0.0170957	0.295969	9.81376	2.80802	24.6523	4.70443
NM_019075	UGT1A10	0.216919	0.423218	-0.139119	0.110462	-0.290195	0.0166427	0.295969	101.634	19.999	75.6357	16.3341
NM_018174	BPY2IP1	0.58973	0.513476	0.0765257	0.355139	-0.00183605	0.0167723	0.295969	119.65	15.4969	92.1851	10.838
NM_017739	FLJ20277	0.0149849	-0.188641	0.279702	0.378922	0.232655	0.0165363	0.295969	66.7512	1.57085	106.073	7.50445
NM_020376	TTS-2.2	-0.0133819	0.0153846	0.384115	0.501443	0.260065	0.0168947	0.295969	72.4094	11.4336	107.067	8.36852
NM_020214	LOC56965	-0.792579	-0.732631	-0.315126	-0.496886	-0.3529	0.0170298	0.295969	30.5571	2.6767	49.4146	5.55592
NM_021225	PROL1	0.439582	0.247086	-0.0891441	-0.0823085	0.0540338	0.0168216	0.295969	101.673	27.3599	87.3188	23.738
NM_024741	ZNF408	-0.402155	-0.440145	0.393421	-0.0989543	-0.152235	0.0167463	0.295969	45.2592	6.40779	88.2211	31.9018
NM_182497	KA36	0.0734114	0.0669604	-0.251865	-0.200787	-0.621809	0.0165215	0.295969	77.2817	0.517429	53.6387	10.1371
NM_198462	FLJ46154	-0.0232091	0.125219	0.388704	0.637989	0.336532	0.0164912	0.295969	77.4313	10.6801	112.202	10.1266
NM_181646	FLJ32110	0.211239	-0.121235	-0.352117	-0.302531	-0.408548	0.0170981	0.295969	76.339	13.2595	54.3257	5.14806
NM_173826	DKFZP313N0621	0.31717	0.689255	0.150991	0.159432	-0.0774218	0.017066	0.295969	105.926	31.981	81.4194	6.38295
NM_182583	FLJ38374	-1.04294	-1.03002	-0.42466	-0.773576	-0.696687	0.0167507	0.295969	19.2234	2.13257	38.2899	3.50364
XM_379582	LOC286177	-0.399147	-0.348253	0.306033	-0.0361822	-0.114597	0.0166161	0.295969	45.0544	2.63344	80.1851	9.1187
NM_199346	PFN4	-0.336972	-0.105252	0.208756	0.0469232	0.263357	0.0170937	0.295969	53.6116	8.55844	82.0743	9.38005
XM_211837	LOC285307	-0.0458447	-0.17074	0.323306	0.137705	0.373008	0.0169549	0.295969	57.7692	7.86759	93.9705	8.06783
XM_169258	LOC219638	0.170789	0.107517	0.738036	0.521029	0.376332	0.0166322	0.295969	84.0884	12.7952	120.923	16.8172
XM_373843	LOC388628	-0.530271	-0.410495	0.108787	-0.131402	-0.190736	0.0166699	0.295969	45.6199	3.29617	68.4511	6.41291
XM_371340	LOC388734	-0.0655576	0.038437	0.723147	0.31092	0.257671	0.0166741	0.295969	72.7577	3.73074	110.57	23.8248
XM_378874	LOC400761	-0.0882192	0.1856	0.604112	0.255162	0.578208	0.0169521	0.295969	77.3685	4.98643	114.43	19.8861
XM_379078	LOC400945	-0.0773655	-0.169455	0.246223	0.21827	0.261398	0.0168165	0.295969	61.6087	12.6004	87.3234	3.74777
XM_379467	LOC401296	-0.0704417	0.0612145	0.622373	0.47129	0.179604	0.0168875	0.295969	68.1597	0.43075	102.533	18.3809
XM_372418	LOC390213	0.509567	0.249617	-0.0880792	0.153214	-0.183783	0.0170625	0.295969	97.3791	12.5104	74.4308	8.02827
XM_374006	LOC389028	-0.175377	-0.143332	0.322258	0.17971	0.139005	0.0171583	0.296741	59.2521	7.13187	85.5746	6.34284
NM_003848	SUCLG2	0.187696	0.136405	-0.201397	-0.241876	-0.160981	0.0171817	0.29679	78.5514	3.89452	77.2209	17.6209
NM_017438	C21ORF18	-0.582475	-0.277335	-0.746322	-0.833849	-0.902862	0.0171875	0.29679	49.5097	11.9979	32.2434	4.00421
NM_032583	ABCC11	0.383291	0.168443	-0.372082	-0.335835	0.134979	0.0172065	0.29679	83.0923	13.2338	59.5345	19.8477
XM_375841	LOC400804	-0.0392079	0.18446	0.772083	0.369012	0.389474	0.0172098	0.29679	79.0197	2.52719	118.158	22.9685
NM_016571	GLULD1	0.369396	0.326248	-0.208372	0.0964322	-0.0171795	0.0173064	0.297824	92.6349	2.44293	74.9177	17.0093
NM_012129	CLDN12	0.413491	0.157632	-0.0318699	-0.1108	-0.159778	0.0172968	0.297824	90.2203	11.3701	75.3858	3.12713
NM_014411	NSG-X	0.0737123	-0.0726945	0.269669	0.492458	0.388365	0.0172877	0.297824	67.1183	2.57274	111.21	9.00707
NM_004384	CSNK1G3	-0.212018	-0.388928	-0.120366	0.392235	0.16904	0.0173698	0.298094	73.8697	5.42121	85.8542	12.9826
NM_006319	CDIPT	0.181319	0.242302	0.0247807	-0.288671	-0.318015	0.0174286	0.298094	77.4186	0.296132	66.8137	23.061
NM_024684	PTD015	-0.119631	-0.188783	-0.653533	-0.649803	-0.354315	0.0173963	0.298094	57.8003	4.40269	41.6597	9.58719
NM_017573	PCSK4	-0.525854	-0.509783	-0.267025	-0.136384	-0.00326377	0.0173623	0.298094	43.8884	0.495418	71.8709	7.24823
NM_080869	WFDC12	0.323836	0.188802	-0.14816	-0.280908	0.0169506	0.0173958	0.298094	88.3679	0.331373	71.2215	16.6288
XM_370866	FLJ25756	-0.535709	-0.300598	-0.808346	-0.779499	-0.799807	0.017414	0.298094	50.2658	10.5571	35.4119	6.40796
NM_174977	SEC14L4	-0.715279	-0.65757	-0.24474	-0.478509	-0.141623	0.0174321	0.298094	31.4336	0.735013	56.9438	14.4348
XM_373687	LOC388278	0.259147	0.278694	-0.121822	-0.133489	-0.0298816	0.017388	0.298094	88.3858	3.72817	70.4986	7.34966
NM_022158	FN3K	-0.314471	-0.528668	-0.214508	0.386457	-0.00278049	0.0175704	0.299145	65.3082	7.61632	79.0286	14.5643
NM_005012	ROR1	0.573764	0.433631	-0.00186266	0.0851425	0.263168	0.0176267	0.299145	131.709	15.801	87.4435	5.14313
NM_005551	KLK2	0.238198	0.075059	-0.262908	-0.0426493	-0.595311	0.0176285	0.299145	77.9608	9.02472	57.1171	3.44667
NM_001273	CHD4	-0.327493	-0.389802	-0.914811	-1.06846	-0.487398	0.017596	0.299145	48.7232	5.28093	32.9936	12.5027
NM_007370	RFC5	0.329047	0.509481	0.213935	-0.0365739	-0.161021	0.0176057	0.299145	81.5852	0.861732	59.7756	13.6884
NM_003176	SYCP1	0.535234	0.659977	0.267455	-0.100169	0.334942	0.0175178	0.299145	95.4903	3.81186	69.6449	14.7645
NM_016603	C5ORF5	0.190643	0.4329	-0.0724523	-0.169129	0.0124618	0.0175763	0.299145	95.7385	25.1975	69.4181	10.815
NM_022371	TOR3A	-0.856791	-0.915144	-0.477072	-0.651705	-0.371819	0.0175281	0.299145	28.5804	7.5123	45.2529	10.1109
NM_032792	ZNF499	0.275085	0.388172	0.0150977	0.0500128	-0.287892	0.0175878	0.299145	86.45	2.65152	69.2904	14.4089
NM_207395	FLJ45850	-0.463934	-0.337025	0.0341649	-0.19923	0.211049	0.0176139	0.299145	44.0551	3.13094	71.0449	15.4324
XM_370845	LOC388097	0.172784	0.0876058	-0.24207	-0.19906	-0.255782	0.0175526	0.299145	77.5095	2.77673	60.7772	2.36016
NM_000509	FGG	0.301463	0.151896	-0.471083	0.00169652	-0.154805	0.0176921	0.299355	88.2662	0.736663	65.3822	11.1265
NM_014016	SACM1L	0.262711	0.433872	0.137963	-0.157453	-0.142565	0.0176745	0.299355	86.887	2.89493	70.6505	11.7812
NM_032783	FLJ14431	-0.471042	-0.31771	-0.582234	-0.837048	-1.09062	0.0176856	0.299355	42.1723	0.732135	28.0181	7.38747
XM_379073	LOC386597	0.324714	0.270424	0.855729	0.698664	0.522011	0.0176932	0.299355	86.7859	0.39282	130.75	14.8119
NM_024762	ZNF552	-0.120245	-0.285492	-1.26228	-0.680367	-0.379684	0.0177388	0.299557	57.1897	11.789	32.6439	27.4825
NM_003616	SIP1	0.189069	0.43492	-0.0774759	-0.0496144	-0.0695194	0.0178522	0.300848	99.8632	14.6168	71.8093	0.990938
NM_021140	UTX	-0.233347	-0.106015	-0.389419	-0.61537	-0.682596	0.0178365	0.300848	57.9669	2.83995	54.4115	19.3585
NM_016943	TAS2R3	0.07287	-0.0229041	0.252423	0.502124	0.473365	0.0179085	0.300922	94.6048	13.5702	106.727	7.6274
NM_031427	C14ORF168	-0.27594	-0.0682387	-0.661398	-0.891356	-0.340304	0.0179184	0.300922	60.3971	1.64169	39.0939	8.56101
XM_378228	LOC399768	0.0713477	0.0989854	0.794563	0.31502	0.441904	0.0178863	0.300922	77.4253	5.13547	126.883	32.5043
NM_173653	SLC9A9	0.0830625	0.281621	-0.022493	-0.412292	-0.269137	0.0179489	0.30102	78.66	15.1373	60.2375	7.5075
NM_199005	ZNF322B	-0.196652	-0.160536	-0.554931	-0.504394	-0.553319	0.0179383	0.30102	55.3823	1.25593	38.6909	7.61798
NM_005634	SOX3	-0.0272873	0.118967	0.513207	0.316658	0.438275	0.0179735	0.301225	71.8214	8.18018	106.123	9.38547
NM_005163	AKT1	-0.45437	-0.3956	-0.623969	-1.01063	-0.85607	0.0180035	0.301315	54.2149	6.40937	33.9902	6.66759
NM_198573	UNQ470	0.0687601	0.134486	-0.154299	-0.296325	-0.365171	0.018001	0.301315	72.7923	4.50618	52.658	1.32241
NM_016262	TUBE1	-0.54293	-0.0666043	-0.107255	0.281569	0.411582	0.0180192	0.301371	62.201	26.2402	96.003	8.85536
XM_379368	LOC401215	-0.0032911	0.12568	-0.208245	-0.427788	-0.313913	0.0180514	0.301702	72.659	0.579835	48.406	4.95286
XM_292027	LOC341370	0.451925	0.235961	0.79617	0.729252	0.644285	0.0180754	0.301896	101.618	23.7259	139.571	6.80053
NM_004333	BRAF	-0.280431	-0.801741	-0.232972	0.19799	-0.122668	0.0181141	0.302047	57.8711	21.3497	71.3214	8.41095
NM_001565	CXCL10	0.0140852	-0.0578057	0.24005	0.7463	0.294135	0.018134	0.302047	96.676	2.29716	110.304	12.1431
NM_152411	DKFZP762I137	0.00556019	0.0646565	-0.27425	-0.465898	-0.275254	0.0181245	0.302047	72.862	8.35314	57.8069	9.8019
NM_182532	LOC199964	-0.477348	-0.426458	-0.693159	-0.842044	-0.963379	0.0181272	0.302047	46.8613	1.78932	29.7623	1.65133
NM_017569	P38IP	-0.343932	-0.640211	0.229472	-0.267293	-0.0736948	0.0181592	0.302261	41.4901	8.63679	77.1516	19.342
NM_032511	C6ORF168	-0.437419	-0.280719	-0.700496	-1.33285	-0.620812	0.0181758	0.302331	43.8584	1.00339	26.1266	12.0365
NM_004093	EFNB2	-0.0772571	-0.179359	-0.370896	-0.655796	-0.514803	0.0181932	0.302368	74.7826	7.0686	55.2933	17.8228
NM_017815	C14ORF94	-1.0395	-0.687195	-0.199248	-0.444874	-0.613791	0.0182028	0.302368	28.7753	10.3232	52.9545	9.30261
NM_030663	MCSP	-0.06399	0.0519169	-0.23122	-0.491404	-0.450324	0.0183412	0.303632	64.33	0.898561	55.2491	17.2258
XM_496278	ZNF516	0.423249	0.352977	-0.0111814	0.176633	-0.217219	0.018322	0.303632	80.2306	0.751394	80.6952	28.0973
NM_020162	DHX33	0.083099	0.104472	-0.429924	-0.397276	-0.090427	0.0183343	0.303632	79.1466	12.6031	54.1538	16.3283
NM_173607	C14ORF24	-0.313524	-0.381729	-0.681076	-0.65647	-0.800884	0.0183402	0.303632	52.9858	0.103448	39.3713	4.15791
XM_372004	LOC389602	0.1252	0.327519	-0.0346836	-0.226162	-0.209909	0.0183252	0.303632	85.0701	5.40457	57.6748	3.97489
NM_002045	GAP43	-0.108801	0.0218691	0.166093	0.56442	0.367908	0.0183797	0.303752	95.706	14.7355	104.467	7.91541
AF345651	COAS3	0.0786383	-0.17557	-0.27356	-0.531441	-0.558156	0.0184131	0.303752	73.0776	5.74703	65.5612	28.239
NM_001073	UGT2B11	0.653874	0.839231	0.461393	0.427744	0.127613	0.0184166	0.303752	122.094	6.20017	101.801	15.4856
NM_153013	FLJ30596	-0.376473	-0.239456	-0.0528914	0.0575327	0.79543	0.0184232	0.303752	45.3558	4.47654	98.2402	50.3404
NM_198404	KCTD4	-0.255039	-0.0886132	0.171001	0.155083	0.266061	0.01842	0.303752	56.1184	6.49372	83.6956	8.83012
NM_005054	RANBP2L1	0.169998	0.484822	-0.347978	0.00315667	0.0194841	0.018446	0.303923	101.606	19.1383	68.2711	13.3378
NM_006178	NSF	-0.0345035	0.0235498	-0.4027	-0.479997	-0.254065	0.0184665	0.304056	66.4053	2.8737	53.8718	6.35797
NM_020648	TWSG1	0.238649	0.0394001	0.545424	0.479861	0.500099	0.0185324	0.304935	81.5618	1.30915	119.984	5.55856
NM_000031	ALAD	-0.0524036	0.285285	-0.154684	-0.437191	-0.300823	0.0185526	0.30506	80.8522	18.6219	54.4656	2.32502
XM_378981	LOC400846	0.2624	-0.0497677	-0.67421	-0.600378	0.00763445	0.0186014	0.305451	73.6845	5.58652	49.7126	20.4063
NM_002673	PLXNB1	0.144677	-0.0326654	-0.242798	-0.294706	-0.421162	0.0186421	0.305815	73.7254	6.89951	60.9798	3.92951
NM_024074	MGC3169	0.0931397	0.0205136	0.614613	0.332758	0.378785	0.0186486	0.305815	80.3123	10.4795	116.657	27.5997
XM_374155	LOC389358	-0.155888	-0.0424052	0.458973	0.350955	0.0966402	0.018665	0.305877	62.0163	0.757351	91.2313	12.5265
NM_016577	RAB6B	-0.23857	-0.481156	-0.95563	-0.779018	-0.586309	0.0186972	0.306199	48.5418	9.36567	33.2261	8.42179
NM_014476	PDLIM3	0.169543	0.268309	-0.353956	-0.214253	0.0204477	0.0187365	0.306389	60.2345	2.98585	60.5626	13.0536
NM_015350	TA-LRRP	0.386607	0.180096	-0.444184	-0.286664	0.155969	0.0187553	0.306389	92.6388	11.2256	63.3687	16.4451
NM_001038	SCNN1A	0.251085	0.141001	0.0235343	-0.422644	-0.272988	0.0187319	0.306389	81.0529	2.44872	64.6291	10.1198
NM_014314	DDX58	0.387793	0.160517	-0.107429	-0.0521013	-0.137797	0.018759	0.306389	90.6211	4.05575	70.9128	7.1028
NM_003315	DNAJC7	0.152202	0.166355	0.581903	0.414282	0.580081	0.0188158	0.307111	78.4075	0.656386	153.963	52.9886
NM_016281	JIK	0.269337	0.421796	-0.30992	-0.00623578	0.10396	0.0188739	0.30719	110.582	7.48529	78.1219	15.5294
NM_052841	STK22C	-0.161733	-0.305329	-0.996028	-1.09449	-0.283535	0.0189828	0.30719	67.9052	11.9197	33.468	18.3982
NM_006209	ENPP2	-0.328757	-0.287897	-0.0241362	-0.00773329	0.272425	0.0190316	0.30719	60.946	7.41842	86.2576	8.91191
NM_005048	PTHR2	0.169647	0.242654	0.582132	0.649554	0.479675	0.0190789	0.30719	113.144	29.3062	125.174	27.9994
NM_012368	OR2C1	-0.246796	-0.446451	-0.0586587	0.0159556	0.137588	0.0190557	0.30719	65.3167	2.1767	76.1759	8.90237
NM_000554	CRX	0.480402	0.552689	0.0882481	0.195843	0.18507	0.0188773	0.30719	111.31	5.71253	90.9507	2.09647
NM_001482	GATM	0.284449	0.226325	-0.319355	0.0933688	-0.248477	0.0189413	0.30719	85.2923	3.50549	65.844	10.1699
NM_003630	PEX3	-0.234045	-0.436654	0.212041	-0.00789586	-0.0407103	0.0189853	0.30719	48.8791	5.49379	82.8606	12.808
NM_003548	HIST2H4	0.197344	0.249324	-0.0466327	-0.158432	-0.217028	0.0189891	0.30719	83.0515	1.51934	83.7587	26.905
NM_014359	OPTC	-0.0353616	-0.0402285	-0.294819	-0.36303	-0.636248	0.0190824	0.30719	68.2348	5.24121	50.5601	9.8122
NM_015679	TRUB2	-0.127724	-0.264705	-0.701063	-0.807473	-0.356044	0.0189871	0.30719	55.1387	1.22406	38.5545	12.3155
NM_017765	PQLC2	-0.261238	-0.265861	0.134875	0.155144	0.00588261	0.0189343	0.30719	56.0168	6.71853	88.6907	4.12894
NM_018180	DHX32	-0.2657	-0.230194	-0.463197	-0.635001	-0.839338	0.0189175	0.30719	57.4123	7.49002	39.2459	0.89316
XM_372193	KIAA1751	-0.135747	-0.300656	-0.497525	-0.736066	-0.565775	0.0188634	0.30719	50.8923	10.3839	37.5366	4.08264
XM_374922	KIAA1731	0.327258	0.410805	0.0683904	0.0870774	-0.239185	0.0190201	0.30719	95.5543	13.6076	79.775	24.3542
XM_087928	LOC154449	0.132999	0.0970428	-0.335013	-0.462235	-0.0672056	0.0190978	0.30719	78.3368	3.15632	58.3394	14.7172
XM_293042	LOC344423	0.0784324	-0.122983	-0.323242	-0.367666	-1.27516	0.0190969	0.30719	66.959	9.77521	38.1013	19.3982
XM_374060	LOC389166	-0.256099	-0.105471	0.188775	0.335472	0.0777047	0.0190546	0.30719	57.9623	2.14299	84.5827	14.3232
XM_379299	LOC401165	-0.40941	-0.413539	0.0955468	-0.189864	-0.00025097	0.0190344	0.30719	45.4363	7.92211	67.5137	4.57849
XM_379671	LOC401553	-0.0730235	-0.0304537	0.541919	0.322352	0.171776	0.0189237	0.30719	67.8176	4.45663	107.424	18.5291
XM_378631	LOC400558	0.344544	0.36369	0.0208877	-0.0149398	-0.00585595	0.0189816	0.30719	95.4645	4.42353	78.0839	8.75522
NM_031445	MGC4268	-0.477237	-0.354361	-0.116924	-0.0950492	0.0845077	0.0191289	0.307487	46.7516	2.38682	76.2426	10.6425
NM_012329	MMD	0.294851	0.184656	0.502457	0.871556	0.559035	0.0191874	0.307695	92.0236	1.5002	158.916	24.1912
NM_024677	FLJ14001	-0.102303	0.0404079	0.667392	0.406118	0.146852	0.0191923	0.307695	67.8739	1.75195	121.172	35.9404
NM_080655	MGC17337	0.569878	0.338776	0.0588442	0.0672271	0.122831	0.0191758	0.307695	95.0767	8.6953	78.65	7.56109
XM_379855	LOC402530	-0.539958	-0.517332	0.0439519	-0.329768	-0.111105	0.0191869	0.307695	38.7062	4.99344	59.8476	10.3916
NM_207452	FLJ45200	-0.37742	-0.552649	-0.180752	-0.0811416	-0.0210307	0.0192189	0.307919	40.6412	7.1303	63.0352	11.1689
NM_005291	GPR17	-0.297718	-0.276014	-0.117096	0.16519	0.339667	0.0193016	0.30797	62.2627	8.30212	89.619	11.9585
NM_005249	FOXG1B	0.0671665	0.026201	-0.418487	-0.240184	-0.29188	0.0193484	0.30797	73.5478	2.95608	57.0866	6.86697
NM_006965	ZNF24	0.160203	-0.0148782	-0.637161	-0.559572	-0.029789	0.0192853	0.30797	77.5126	11.2535	56.9176	16.039
NM_014251	SLC25A13	-0.3646	-0.340139	0.0272581	-0.0646934	0.0526259	0.0193161	0.30797	50.9593	0.176663	72.8304	5.03438
NM_002888	RARRES1	-0.0330915	0.115751	0.570209	0.242116	0.499476	0.0192772	0.30797	71.5303	8.2548	108.105	16.1898
NM_018477	ACTR10	0.269976	0.268683	-0.0863979	-0.264242	0.0227632	0.01934	0.30797	84.8018	5.74346	71.1069	9.86609
NM_024572	GALNT14	0.112987	0.0486584	0.652698	0.375546	0.37203	0.0193101	0.30797	75.3842	8.05657	126.432	29.7805
XM_172874	LOC253724	-0.589913	-0.402994	-0.153467	-0.163159	-0.0729866	0.0193246	0.30797	44.3491	0.957246	63.851	8.16401
XM_378766	LOC400669	-0.695556	-0.576339	-0.271143	-0.229171	-0.32738	0.0193095	0.30797	33.7697	5.10671	60.4384	9.09809
NM_003835	RGS9	0.148173	0.140311	0.418271	0.708249	0.455764	0.0193775	0.308075	106.258	21.9551	118.971	16.0374
NM_006014	DXS9879E	-0.168809	0.038056	-0.364188	-0.522718	-0.430159	0.0193803	0.308075	64.2184	6.84193	60.9955	16.5383
NM_147128	ZNRF2	-0.46729	-0.387753	-0.203647	-0.00544454	0.0592219	0.0194112	0.308367	48.2683	3.09599	74.0197	15.2041
NM_001223	CASP1	0.0744664	-0.030077	-1.02794	-0.519681	-0.0975829	0.0194242	0.308371	70.6545	3.68816	43.8	23.5068
NM_138966	NETO1	0.553532	0.230257	0.179973	-0.188202	-0.0933343	0.0194551	0.308661	96.577	32.7537	77.9879	16.4748
NM_018932	PCDHB12	0.025555	0.400699	-0.239631	-0.598116	0.0059142	0.0194983	0.308744	92.2842	20.6822	59.4835	17.266
NM_015571	SENP6	-0.548464	-0.319004	-0.137166	0.0519876	-0.076378	0.0194848	0.308744	46.2154	10.0622	73.5467	3.0853
XM_378358	LOC400041	0.294515	0.286302	-0.199031	-0.138075	0.0751302	0.0194931	0.308744	90.056	2.29893	70.7104	11.4588
NM_024652	LRRK1	-0.232093	-0.243524	0.0215015	0.348192	0.0831751	0.0195524	0.309053	78.9718	3.79244	86.3784	3.72948
NM_002564	P2RY2	-0.123086	-0.159794	0.0903024	0.245349	0.369439	0.0195559	0.309053	81.1771	13.7684	91.5704	9.23738
NM_006148	LASP1	0.410585	0.795731	0.235138	0.286324	0.0406485	0.0195474	0.309053	110.138	17.868	95.64	25.4988
NM_001001410	MGC24381	0.292813	-0.0388621	-0.0855009	-0.393138	-0.410621	0.0195696	0.30907	70.2647	13.46	53.5689	7.58421
NM_004472	FOXD1	0.379423	0.68141	-0.526098	0.141149	0.28816	0.0195868	0.309073	113.715	21.2564	77.0135	30.6579
XM_379398	LOC401237	0.16151	0.203867	0.582663	0.642065	0.426356	0.0195951	0.309073	81.4387	3.53781	113.098	6.62001
NM_080822	OVCA2	0.0736662	-0.256954	0.483513	0.160876	0.325008	0.0196493	0.309466	62.0976	10.4858	105.685	18.139
NM_004782	SNAP29	-0.270648	-0.109646	0.270853	0.0894632	0.17773	0.01972	0.309466	59.8454	1.74772	106.493	33.2218
NM_152280	SYT11	-0.143033	-0.140627	0.251442	0.231933	0.154122	0.0197105	0.309466	64.1758	3.96626	110.45	29.1295
NM_018074	FLJ10374	0.248322	0.313429	-0.224652	0.021027	-0.0695353	0.019658	0.309466	96.0602	17.7676	73.0314	15.7807
XM_047707	SLC39A10	0.383887	0.170629	0.671871	0.765886	0.538535	0.0196667	0.309466	92.7	1.81822	136.736	9.63933
NM_024986	FLJ12331	-0.0720357	-0.0140534	-0.198492	-0.637696	-0.538844	0.0196748	0.309466	63.1369	8.10722	49.1436	11.0136
NM_181307	MRPL52	0.182022	-0.202326	-0.341706	-0.342789	-0.619366	0.0197186	0.309466	71.8673	17.944	49.0733	6.34075
XM_379452	LOC401282	-0.230345	-0.278721	-0.00949705	0.123274	0.233704	0.0197216	0.309466	52.7457	7.68521	75.401	13.2278
NM_019052	C6ORF18	0.161916	0.114458	-0.283021	-0.115377	-0.275049	0.0198153	0.310737	85.1206	2.42384	66.1037	8.31911
NM_024063	SPATA5L1	0.445607	0.0703438	0.915702	0.638685	0.530216	0.0198301	0.310769	97.5823	29.7337	145.627	40.0182
NM_014563	SEDL	0.574132	0.769386	0.438263	0.161699	0.255606	0.0198588	0.311019	101.831	0.514615	78.0582	14.8384
NM_024508	ZBED2	-0.219188	-0.132426	0.460944	0.0838736	0.13663	0.019872	0.311026	58.7251	1.30737	102.58	27.7413
NM_022784	FLJ12476	-0.142146	-0.0924124	0.174639	0.560576	0.152755	0.0199837	0.311574	88.9054	8.66681	98.5157	7.6873
NM_057163	GNRHR2	0.0581704	0.28139	0.633111	0.518113	0.478751	0.0200092	0.311574	94.9123	1.77898	131.725	25.0221
NM_001006	RPS3A	-1.03385	-1.00067	-0.231257	-0.682852	-0.788382	0.0199648	0.311574	14.899	5.20246	31.6341	10.2374
NM_024528	NKAP	-0.146548	-0.290128	-0.663398	-0.543323	-0.537216	0.0199767	0.311574	56.2607	10.8378	41.4551	8.39468
NM_024791	PDZK2	-0.00523633	0.0839854	0.682879	0.282602	0.369305	0.019998	0.311574	72.5338	0.49277	125.181	35.581
NM_024807	TREML2	-0.205477	-0.0408882	0.14913	0.317204	0.268177	0.0199649	0.311574	62.0315	2.25066	100.478	4.84951
NM_025234	REC14	-0.93701	-0.872865	-0.463409	-0.736111	-0.255438	0.0199226	0.311574	22.5443	5.7517	46.1137	11.5441
XM_376622	LOC401361	-0.6114	-0.574042	0.0915342	-0.309363	-0.315444	0.0199728	0.311574	35.7969	4.55727	57.4701	11.4791
NM_145345	SOC	0.209487	0.117197	-0.112808	-0.213871	-0.263302	0.0200346	0.31177	72.8026	1.83285	58.9668	1.81264
NM_004045	ATOX1	-0.478674	-0.204312	-0.539424	-0.860891	-0.864419	0.0200558	0.3119	51.608	2.79405	41.8866	20.5727
NM_000735	CGA	0.0123662	-0.234172	-0.41356	-0.572605	-0.475993	0.0201051	0.312071	75.488	0.0319867	55.8745	13.9152
NM_203458	N2N	-0.249026	-0.05318	-0.563967	-1.65979	-0.435938	0.0200811	0.312071	61.6308	12.0986	34.6533	25.1027
NM_152547	BTNL9	-0.0346933	0.0279781	0.431286	0.321659	0.307114	0.0200985	0.312071	70.4581	6.89159	107.634	2.79177
NM_000788	DCK	-0.0628525	0.018276	0.181651	0.42986	0.459568	0.0204097	0.312144	97.302	11.9661	104.118	13.0486
NM_002767	PRPSAP2	0.342075	0.470064	-0.327348	-0.0437887	0.248282	0.0203763	0.312144	116.411	9.40548	81.029	23.5417
NM_030903	OR2W1	-0.138704	-0.335859	-0.1147	0.376978	0.380264	0.0202577	0.312144	73.0063	3.63329	88.5952	9.28847
NM_004062	CDH16	-1.08091	-0.990456	-0.984879	-0.315181	-0.218236	0.0203549	0.312144	24.6111	1.57001	46.9554	21.277
NM_014569	ZFP95	-0.0728573	-0.0101661	-0.493477	-0.394038	-0.317061	0.0203114	0.312144	69.7994	0.104975	57.6158	3.28925
NM_000202	IDS	0.58056	0.489722	-0.154046	0.119261	0.357269	0.020226	0.312144	108.976	5.02872	89.1898	36.6989
NM_003213	TEAD4	0.141162	0.312988	-0.347691	0.0882337	-0.353088	0.0203639	0.312144	88.6879	10.0354	63.02	12.4576
NM_021485	RPS6KB2	-0.284351	-0.0548539	0.0904427	0.165692	0.484973	0.0201738	0.312144	72.4807	6.08307	98.5342	9.90113
NM_178864	NXF	-0.396789	-0.321984	-0.1791	0.230417	0.0766442	0.0202768	0.312144	46.2185	2.83159	78.8464	3.66338
NM_021798	IL21R	-0.140401	-0.144267	-0.531698	-0.501288	-0.447522	0.0203074	0.312144	74.2948	11.7469	54.1167	6.82354
NM_002006	FGF2	-0.108678	-0.18392	-0.419574	-0.468549	-0.66983	0.0201894	0.312144	63.0766	1.89303	48.7597	6.66578
NM_023068	SN	0.0457483	0.117782	-0.144325	-0.72773	-0.254255	0.0204298	0.312144	59.5272	5.8124	39.6488	11.8288
NM_004285	H6PD	0.155231	0.319731	-0.0403236	-0.157588	-0.184126	0.0202932	0.312144	88.2879	4.06728	79.6537	22.3327
XM_046600	KIAA1272	0.258449	0.0406568	0.522178	0.459292	0.571221	0.0202253	0.312144	82.3176	0.389173	120.91	8.82713
NM_173549	FLJ39553	-0.0364748	-0.0297665	-0.306021	-0.632962	-0.3282	0.0203951	0.312144	71.2082	3.05473	51.3802	10.3531
NM_198992	SYT10	-0.228386	-0.281168	0.0535147	0.0678486	0.180971	0.0204217	0.312144	56.0869	4.64123	87.0626	6.71342
NM_020382	SET8	-1.24377	-1.06486	-0.645967	-0.758301	-0.913692	0.0201445	0.312144	20.7579	4.20108	33.8812	3.28269
NM_207470	FLJ45832	0.0293043	0.0425783	0.333478	0.467897	0.370886	0.020375	0.312144	66.4882	1.89287	103.659	8.31641
XM_209505	LOC285188	-0.0390188	-0.160417	0.31071	0.15687	0.327202	0.0203055	0.312144	62.0269	6.15	93.577	5.95965
XM_114621	LOC203076	-0.886802	-0.618417	-0.967588	-1.26211	-1.23609	0.0202362	0.312144	32.781	0.909043	16.6238	2.34676
XM_371630	LOC389112	0.00315316	0.214515	0.655771	0.765189	0.244873	0.02039	0.312144	76.9293	1.37474	118.534	29.8205
XM_371722	LOC389257	0.180904	-0.324657	0.584657	0.160968	0.451777	0.0202659	0.312144	66.6817	31.6963	102.055	15.128
XM_380069	LOC402714	-0.0716208	-0.246988	-0.295621	-0.8724	-0.67133	0.0203022	0.312144	61.0882	14.1054	39.8366	10.6639
XM_372445	LOC390278	-0.0361146	-0.120878	-0.205736	-0.665302	-0.65574	0.0203725	0.312144	66.1057	10.3902	45.0384	10.2133
XM_293886	LOC345576	0.386558	0.0823234	0.563121	0.609106	0.671675	0.020548	0.313557	85.4437	15.9152	127.347	4.52389
NM_017676	FLJ20125	-0.563797	-0.546427	-0.961949	-0.795293	-0.995965	0.0205611	0.313559	42.0546	0.298186	26.9555	4.50986
NM_004548	NDUFB10	-0.317503	-0.284778	0.217859	0.0181961	-0.0301749	0.0206008	0.313577	50.1609	3.94982	84.9672	15.5877
NM_023938	SARG	0.262525	-0.192984	-0.291985	-0.57192	-0.332748	0.0205902	0.313577	79.7181	3.89848	51.8517	3.85993
XM_370848	LOC388104	-0.173191	-0.158465	0.0904691	0.302509	0.19602	0.020582	0.313577	58.0947	0.446945	93.3996	0.741144
XM_058611	LOC150928	0.0468582	0.135573	-0.0405441	-0.392195	-0.731829	0.020618	0.313644	70.1652	1.77429	50.197	15.6361
NM_020533	MCOLN1	-0.145844	-0.459281	0.202959	-0.0966239	0.231506	0.0206817	0.314417	50.6021	7.8499	87.9741	8.83306
XM_379064	LOC284933	-0.0695443	0.00944347	-0.207876	-0.470411	-0.609665	0.0206978	0.314465	63.9709	6.73651	48.6133	2.74899
NM_014326	DAPK2	0.0639887	-0.126013	0.100405	0.755031	0.475632	0.0207168	0.314558	95.5986	5.17932	111.782	19.497
NM_000907	NPR2	0.350955	0.0839974	0.4544	0.653337	0.721275	0.020734	0.314623	111.605	5.49481	127.076	13.087
XM_371261	LOC388642	-0.197758	-0.0105092	-0.389162	-0.463856	-0.562648	0.0207504	0.314676	66.7211	0.0731693	44.2443	2.41632
NM_173655	DKFZp434C1418	-0.317987	-0.504432	-0.360408	0.428579	0.310708	0.021016	0.314978	66.0346	6.26121	85.0371	27.5587
NM_004154	P2RY6	0.174554	-0.0457887	0.239313	0.607313	0.574902	0.0210468	0.314978	97.3504	6.42044	112.265	2.43247
NM_005913	MC5R	-0.0044823	-0.184905	0.0716111	0.413125	0.456377	0.0210149	0.314978	84.0208	6.48909	97.4461	5.06859
NM_001457	FLNB	0.185994	-0.0170547	-0.162047	-0.650779	-0.244008	0.0208498	0.314978	81.0747	11.8448	58.5197	17.6867
NM_001834	CLTB	-0.417662	-0.449263	-1.24573	-1.55164	-0.436483	0.02105	0.314978	49.4556	3.83488	24.9269	22.7773
NM_014341	MTCH1	0.355632	0.609789	-0.269637	0.290047	0.0695698	0.0210558	0.314978	115.684	17.8214	78.3456	18.9511
NM_001675	ATF4	-0.024139	0.211349	-0.354082	-0.229088	-0.24391	0.0210628	0.314978	77.4467	10.8295	59.6594	5.34718
NM_002569	FURIN	0.236951	0.504884	-0.20006	0.125769	-0.013945	0.0208521	0.314978	101.507	14.5233	83.8362	6.44783
NM_004227	PSCD3	-0.416048	-0.182927	-0.930724	-0.473187	-0.767152	0.0210119	0.314978	52.3918	8.30527	35.1727	7.09141
NM_005854	RAMP2	-0.0923262	0.130906	0.117064	0.71804	0.65627	0.0210193	0.314978	67.7996	4.48565	119.899	14.369
NM_015062	PPRC1	-0.219676	-0.380787	0.21826	-0.101328	0.148014	0.0209885	0.314978	50.6736	3.95319	85.3106	12.7719
NM_024551	ADIPOR2	0.146253	0.307702	-0.206353	-0.273785	0.0139817	0.0209333	0.314978	81.8262	2.52565	67.5986	9.27305
NM_005740	DNAL4	-0.191991	-0.258765	-0.429914	-0.748591	-0.637053	0.0210246	0.314978	51.3746	6.05623	42.0714	11.0052
NM_018078	FLJ10378	0.203079	0.0804901	0.518202	0.447196	0.520427	0.020995	0.314978	82.808	6.24279	127.707	12.7775
NM_021810	CDH26	0.00984124	0.282917	-0.221434	-0.291971	-0.169313	0.0210675	0.314978	84.1071	1.5048	72.3247	21.518
NM_030926	ITM2C	-0.421675	-0.325462	-0.0555228	-0.101883	0.155985	0.0209	0.314978	44.6291	5.75876	78.3428	7.81265
NM_152316	FLJ38968	0.639862	0.669066	0.165303	0.457971	0.20747	0.0209925	0.314978	128.864	7.01752	98.8402	16.8456
XM_373742	MGC40489	0.501806	0.421923	0.0878587	-0.0215086	0.218071	0.0208248	0.314978	103.087	0.0848549	81.729	13.7984
NM_153635	LOC151835	0.470606	0.448575	0.163691	0.04549	0.115867	0.0209745	0.314978	106.433	7.14351	85.996	2.3245
NM_003519	HIST1H2BL	0.268279	0.221735	0.0524647	-0.385562	-0.144669	0.0209815	0.314978	80.6898	4.36792	62.3733	10.5852
NM_001001681	FLJ45300	0.416842	-0.244604	0.485669	0.556157	0.632735	0.0208521	0.314978	82.5654	27.2428	142.441	32.8828
NM_198904	GABRG2	-0.332805	-0.437269	0.139889	-0.0691824	-0.110538	0.0211207	0.315195	48.6414	4.13163	82.3795	9.46925
NM_024122	MGC4825	-0.412464	-0.237466	0.484353	0.0710176	-0.137397	0.0211048	0.315195	55.3002	0.80745	91.2039	33.5746
NM_175923	MGC42630	0.269643	0.345932	-0.362213	-0.00540964	0.0634197	0.0211172	0.315195	87.4117	10.4958	69.1495	24.2631
NM_014478	RCP9	-0.413502	-0.632745	-0.100015	-0.242782	-0.121654	0.0211429	0.315333	38.2989	3.89098	67.4094	12.772
XM_088567	ZNF483	-0.992208	-0.88566	-1.1743	-1.6366	-1.26286	0.0211836	0.315747	24.7042	0.731909	12.1807	6.07777
XM_380026	LOC402682	-0.154857	-0.297014	-0.547616	-0.577757	-0.613281	0.0211967	0.31575	68.6816	19.148	38.2991	3.78473
NM_004529	MLLT3	0.57685	0.58047	0.19469	0.08268	0.352972	0.0212496	0.316236	107.064	6.53136	96.7108	21.607
NM_015963	THAP4	0.277831	0.510091	-0.0212177	0.175597	-0.158739	0.021281	0.316236	102.912	26.6341	74.4752	9.22939
XM_370737	FLJ10357	-0.276244	-0.0362687	0.150285	0.286954	0.201874	0.0212807	0.316236	64.363	18.0747	98.183	12.2574
NM_024090	ELOVL6	0.0736192	0.0453522	0.913321	0.33446	0.333449	0.0212812	0.316236	80.4655	8.14175	130.177	53.3969
NM_015697	CL640	0.0475636	0.258206	-0.430575	-0.214144	-0.083163	0.0212998	0.316319	79.7363	22.5664	59.234	8.48269
NM_005104	BRD2	0.0259757	-0.0718425	0.159929	0.494725	0.435656	0.0214656	0.316403	96.5036	0.653727	104.415	11.2641
NM_175067	TRAR4	-0.283648	-0.511994	-0.258756	0.090558	0.530315	0.0213766	0.316403	61.8069	0.266084	82.2697	23.7253
NM_002647	PIK3C3	0.427257	0.29693	0.0925359	0.0308781	-0.142906	0.0214801	0.316403	93.7768	7.4989	79.0792	15.0065
NM_020244	CHPT1	-0.440731	-0.314808	-0.189771	0.0932	0.117765	0.021526	0.316403	49.4807	2.63855	76.9355	2.55299
NM_004856	KIF23	0.0424219	0.0450742	-0.355727	-0.336154	-0.228808	0.021539	0.316403	72.0666	2.14849	61.2837	9.91731
NM_130771	OSCAR	-0.0858917	-0.169438	0.107085	0.270787	0.330093	0.021492	0.316403	58.6605	8.98413	96.6921	15.7333
NM_002644	PIGR	0.0772087	0.0709468	-0.244157	-0.533479	-0.168995	0.0214219	0.316403	72.9572	6.46683	58.1648	7.6899
NM_016651	DACT1	-0.0889233	0.00996044	-0.202784	-0.557105	-0.54966	0.0213572	0.316403	74.6311	11.215	67.9988	33.1911
NM_014230	SRP68	-0.455217	-0.522854	-0.621385	-1.28921	-0.959997	0.0213473	0.316403	32.2919	8.84482	17.31	6.05362
NM_032472	PPIL3	0.416513	0.502037	0.0277979	0.182442	0.103684	0.0215178	0.316403	113.955	14.5035	92.1653	14.0855
NM_022906	FLJ13195	0.174686	0.0877537	0.564713	0.510023	0.390336	0.0215227	0.316403	86.0384	11.5595	119.79	17.7293
NM_031293	PMFBP1	0.163449	0.393147	-0.0402913	-0.0406991	-0.198881	0.0214407	0.316403	92.4321	5.20311	74.8544	21.5861
NM_207431	FLJ45950	0.355291	0.371859	0.739308	0.564752	0.966527	0.0215314	0.316403	92.2006	4.01169	138.128	24.836
XM_062285	LOC120775	0.0679768	0.245998	0.574023	0.481035	0.489989	0.0215184	0.316403	85.3527	0.412966	116.785	5.00294
XM_374059	LOC389163	-0.37494	-0.0856624	0.137233	0.463353	0.00466533	0.0214493	0.316403	55.2498	3.38228	85.4775	23.6461
XM_377446	LOC401861	0.506512	0.537972	-0.484587	0.25291	0.227448	0.0213912	0.316403	109.307	19.2804	77.2544	22.2533
XM_371469	LOC388906	0.468911	-0.136165	-0.470118	-0.209344	-0.225189	0.0213804	0.316403	78.1384	20.5827	56.7963	3.48999
NM_153246	MGC45491	0.310497	0.657282	0.248568	-0.0993036	0.0584011	0.021571	0.316683	115.102	30.9191	84.0246	12.8829
NM_014553	TFCP2L1	-0.4235	-0.558936	-0.0899937	-0.191577	-0.131278	0.0215995	0.31691	39.9381	0.983331	68.4806	12.0541
NM_181773	ARP10	-0.427825	-0.467364	-0.0895376	-0.24182	0.202564	0.0216551	0.317153	46.9014	1.39571	73.0995	23.5072
XM_372815	LOC391165	-0.30737	-0.174395	0.15203	0.0818306	0.0984748	0.0216472	0.317153	58.1872	2.58667	80.9218	3.3783
NM_005541	INPP5D	0.330472	0.19218	-0.130452	0.00747165	-0.178477	0.0216815	0.317199	85.7338	7.86317	70.9354	10.2167
NM_005538	INHBC	0.0949917	0.0866719	0.548523	0.432018	0.358967	0.0217088	0.317199	92	15.521	136.859	47.8997
NM_153754	C21ORF88	0.0184973	-0.357067	-0.503763	-0.626631	-0.550382	0.0216891	0.317199	56.0778	12.8604	42.2184	6.83425
NM_144634	MGC26768	-0.665159	-0.625597	-0.884102	-1.0273	-1.10586	0.0217233	0.317199	36.1063	1.48609	25.0226	3.7674
XM_293104	LOC343574	0.451529	0.244569	-0.124302	0.0392275	0.0265364	0.0217206	0.317199	94.5229	10.8074	70.7693	10.2701
NM_013371	IL19	0.0752197	0.226838	0.477519	0.559377	0.478343	0.0217504	0.317367	98.3469	26.4196	140.617	34.3439
NM_021817	HAPLN2	-0.567368	-0.540304	-0.184997	-0.203471	-0.237682	0.0217723	0.317367	40.8567	8.6232	74.1551	23.3512
NM_022837	FLJ22833	0.0965599	-0.0337668	-0.373361	-0.433969	-0.200433	0.0217739	0.317367	78.5244	13.3826	54.0241	10.8391
NM_207646	LOC400696	-0.0136589	0.0908725	0.398871	0.42217	0.343167	0.0217888	0.317395	68.7088	5.79329	99.6032	4.70744
NM_033035	TSLP	0.171054	-0.0488015	0.415774	0.530042	0.345655	0.0218067	0.317467	70.7923	5.77337	121.804	28.7508
NM_014840	ARK5	-0.0195483	-0.0256779	0.169624	0.439987	0.442838	0.0219571	0.318089	96.8498	6.44042	103.463	12.2159
NM_000365	TPI1	0.427031	0.385996	-0.129914	0.172374	0.0599279	0.0219644	0.318089	97.5412	2.14863	80.894	17.7508
NM_006196	PCBP1	0.331237	0.473425	0.207003	-0.0469108	-0.0987801	0.0219192	0.318089	95.1158	2.25709	81.678	17.4897
NM_018057	SLC6A15	-0.125585	-0.187321	0.136507	0.213572	0.223515	0.0218989	0.318089	62.2664	5.59453	96.3829	6.0316
NM_018670	MESP1	-0.511788	-0.695102	-0.0797989	-0.239273	-0.358809	0.0219162	0.318089	37.8438	3.92465	63.961	3.54159
NM_152750	FLJ23834	-0.639249	-0.404508	-0.0712652	-0.126824	-0.254511	0.0219669	0.318089	44.0904	7.67602	67.2034	0.805582
XM_066695	LOC139431	0.00326119	0.0737825	0.453233	0.315528	0.399867	0.0219573	0.318089	71.2822	3.2221	104.906	5.11464
XM_372500	LOC390429	0.235137	0.00600784	0.47736	0.58578	0.407043	0.0219388	0.318089	76.7519	10.2033	123.719	15.1298
NM_003648	DGKD	-0.283101	0.0385788	0.173339	0.469827	0.202569	0.0221265	0.318886	90.3048	24.7734	97.2582	1.86341
NM_016315	GULP1	0.110354	0.377987	-0.668807	0.0373265	-0.139175	0.0220782	0.318886	87.0639	12.6914	61.6326	14.19
NM_178831	GATS	0.0920481	-0.0306029	-0.445353	-0.32788	-0.223037	0.0221146	0.318886	74.1932	0.916919	58.2584	7.22959
NM_002165	ID1	-0.19115	-0.212365	0.252953	0.036142	0.180546	0.0220761	0.318886	56.0848	1.68995	90.4267	9.89813
NM_016176	CAB45	-0.939199	-0.820413	-0.410389	-0.627485	-0.515606	0.02207	0.318886	25.6498	1.98876	42.8007	5.23702
NM_152269	FLJ38663	0.685253	0.301742	0.10032	-0.0745139	0.221623	0.0221151	0.318886	98.6347	18.1128	79.4463	15.2242
NM_152654	FLJ38607	-0.0912073	0.239091	-0.241337	-0.237509	-0.508196	0.0221024	0.318886	80.1242	20.343	53.6873	2.93746
NM_016188	ACTL6	0.592208	0.572869	0.152688	0.287906	0.259362	0.0221719	0.319213	115.925	3.68537	103.32	23.4149
NM_002230	JUP	0.00525091	-0.132878	-0.298678	-0.466131	-0.522056	0.0221877	0.319213	68.0006	0.334624	54.0672	9.55581
NM_024906	SCD4	-0.833171	-0.430161	-0.142908	-0.341865	-0.203456	0.0221885	0.319213	36.0928	7.26061	63.8616	9.33651
NM_004850	ROCK2	-0.108839	-0.208587	0.0595611	0.172277	0.61503	0.0222274	0.319584	72.939	10.0861	101.629	15.7635
XM_376830	KIAA0258	0.180478	0.28641	-0.0204164	-0.0838366	-0.328343	0.0222857	0.319755	78.9838	1.99684	68.9183	18.2718
NM_016463	CXXC5	-0.223388	0.0261251	-0.222835	-0.718391	-0.68987	0.022261	0.319755	65.1038	16.7481	42.717	9.90931
NM_017774	CDKAL1	0.242782	-0.0926637	0.492427	0.489648	0.385194	0.0222721	0.319755	77.1739	5.61487	123.201	9.01827
NM_032744	C6ORF105	-0.122531	-0.132567	-0.303131	-0.724392	-0.53986	0.0222917	0.319755	55.7807	4.51122	42.5829	10.3639
NM_025163	SMP3	-0.429806	-0.684862	-0.870991	-1.2773	-0.81778	0.0223336	0.320167	36.7124	16.3701	21.9947	8.27707
NM_021048	MAGEA10	0.149881	0.563283	0.0719598	-0.0800036	-0.138457	0.0223581	0.32033	89.6317	16.0053	77.5368	23.613
NM_004343	CALR	0.181304	0.354304	-0.431613	0.0190404	-0.0405617	0.0223924	0.320633	90.1983	9.48702	67.5968	16.7002
NM_003612	SEMA7A	0.626503	0.519311	0.343141	0.0729743	0.199334	0.0224206	0.320848	111.897	7.07866	117.95	46.483
NM_033027	AXUD1	-0.877758	-0.676788	-0.385037	-0.532778	-0.301649	0.0224457	0.32102	32.2882	3.29427	48.4543	7.10266
NM_000034	ALDOA	-1.20503	-1.06215	-0.788548	-0.846921	-0.700604	0.0224597	0.321032	20.1027	1.11674	37.2133	3.15694
NM_001030	RPS27	-1.14376	-0.893512	-0.0817147	-0.649075	-0.806578	0.0224756	0.32107	21.7608	2.63902	44.335	15.208
NM_002283	KRTHB5	0.087792	0.158875	-0.200782	-0.34018	-0.153892	0.0224905	0.321095	72.3335	2.68627	63.5611	13.4005
NM_000520	HEXA	0.167768	0.146454	-0.214775	-0.0517507	-0.392104	0.022523	0.321138	78.0313	1.83313	62.4283	4.28729
XM_376679	FLJ25778	-1.49178	-1.44836	-1.06598	-1.19398	-1.10767	0.022533	0.321138	10.3157	3.11948	20.0533	6.11923
XM_373373	LOC392549	0.148861	-0.136714	0.167924	0.560366	0.557024	0.0225185	0.321138	75.9924	6.89621	123.639	6.47061
NM_001715	BLK	0.0603826	-0.146703	0.152469	0.651136	0.341894	0.0225762	0.321441	94.5081	6.28433	105.849	10.6735
XM_373431	LOC87769	-0.176941	-0.575206	-0.555108	-1.02745	-0.894379	0.0225806	0.321441	44.7571	13.2835	31.1267	12.292
NM_023940	RASL11B	-0.536171	-0.61094	-0.387079	-0.203137	0.14787	0.0225984	0.321507	41.7954	5.61614	66.1784	18.4028
NM_021141	XRCC5	0.173227	0.104163	0.614043	0.47515	0.399126	0.0226372	0.321871	77.6601	1.62224	113.177	9.66795
XM_374904	LOC399921	0.0439744	0.194832	-0.361826	-0.251178	-0.124722	0.0226667	0.322103	77.3799	9.33001	59.3753	8.74136
NM_020866	KLHL1	0.0897592	0.122852	-0.282244	-0.149952	-0.29808	0.0226808	0.322116	81.1364	11.5124	70.0461	16.7947
NM_005064	CCL23	-0.349373	-0.210115	-0.0462073	0.0583775	0.303011	0.0227511	0.322427	62.6295	3.24614	87.9816	8.75015
NM_017713	FLJ20211	0.0665548	-0.120225	0.28293	0.416297	0.295275	0.0227557	0.322427	72.6548	5.6947	114.664	23.6075
NM_024790	FLJ22490	-0.434619	-0.397188	0.0845477	-0.0453657	-0.192273	0.0227164	0.322427	45.5331	3.72594	77.0284	11.7757
NM_030944	C15ORF5	-0.241889	-0.188397	0.289295	0.0589949	0.0893354	0.0227483	0.322427	52.994	7.73207	92.327	14.5406
NM_012426	SF3B3	-1.05751	-0.932645	-0.332202	-0.578946	-0.828178	0.0227799	0.322583	22.7859	0.834282	49.6941	20.011
NM_006012	CLPP	0.359507	0.217736	-0.166333	-0.161566	0.0813229	0.0228847	0.323734	93.8468	10.2668	80.6017	11.9292
NM_153212	GJB4	-0.222912	-0.460467	0.157018	-0.123103	0.0889059	0.0228878	0.323734	48.6694	5.20158	82.3607	5.737
NM_001002255	SUMO4	-0.491605	-0.64373	-0.306059	-0.274038	0.0717927	0.0229054	0.323795	41.5188	3.58912	70.2363	11.5829
NM_002098	GUCA1B	0.430378	0.527571	-0.295218	0.157317	0.25862	0.022952	0.324266	107.907	7.02111	81.6137	21.4062
NM_001002036	ASTL	-0.21712	-0.304544	-0.808088	-0.568542	-0.519656	0.0229776	0.324439	58.5339	0.951283	39.7414	5.92274
NM_024836	FLJ22301	-0.167789	-0.324939	-0.39756	-0.741439	-0.81091	0.0230425	0.324981	54.6747	11.2813	39.9397	8.53034
NM_001786	CDC2	-0.753413	-0.60595	-0.00655279	-0.201318	-0.545457	0.0231725	0.325057	50.2232	6.38208	61.3561	16.5957
NM_014586	HUNK	-0.00999385	0.0497098	0.183805	0.686422	0.423267	0.0235017	0.325057	101.018	11.2369	110.458	11.5734
NM_021624	HRH4	-0.271198	0.117608	0.271769	0.277512	0.387367	0.0231601	0.325057	76.3376	9.2094	106.55	7.75369
NM_001407	CELSR3	0.125357	0.394808	-0.516971	-0.319428	0.164576	0.0235933	0.325057	102.771	5.02205	64.522	20.3962
NM_033179	OR51B4	0.337303	0.3889	0.62965	0.678209	0.853923	0.0231827	0.325057	129.595	32.6629	140.674	24.0842
NM_012402	ARFIP2	-0.263476	-0.200458	-0.115326	0.313717	0.363173	0.0230836	0.325057	60.4957	0.331674	92.977	13.1719
NM_017422	CALML5	-0.502036	-0.0807361	-0.0314936	0.267412	0.13506	0.023243	0.325057	58.2304	14.3393	88.1351	3.82657
NM_003902	FUBP1	-0.50141	-0.183152	-0.0748594	0.0714803	0.117647	0.0235476	0.325057	54.958	9.66995	81.6582	3.24919
NM_006982	CART1	-0.0594673	0.227553	-0.486618	-0.3879	-0.098853	0.0234485	0.325057	77.0037	13.2657	56.852	13.8259
NM_006354	TADA3L	-0.540248	-1.04856	-0.595062	-0.19366	-0.20378	0.0233003	0.325057	35.2247	12.6264	60.3751	6.95637
NM_001225	CASP4	-0.0429929	-0.227225	-0.551806	-0.666555	-0.33377	0.0235258	0.325057	62.8862	9.10533	45.022	8.1043
NM_006009	TUBA3	-0.466784	-0.442751	-0.606327	-0.969906	-0.955434	0.0232833	0.325057	45.4102	1.38709	31.5044	9.52081
NM_004210	NEURL	-0.0210741	0.0133736	-0.838618	-0.182684	-0.375312	0.0230793	0.325057	68.9882	0.813547	48.8584	13.3502
NM_000228	LAMB3	0.00479608	-0.0682864	-0.199517	-0.481913	-0.56364	0.0234816	0.325057	66.0096	2.55283	53.0775	7.16014
NM_005562	LAMC2	-0.143986	-0.0982825	0.212972	0.21641	0.226067	0.0234157	0.325057	61.0444	6.78433	96.3619	5.50252
NM_014556	EVC	0.313229	0.360302	0.159296	-0.170739	-0.109764	0.0231485	0.325057	103.686	13.7642	99.7674	47.8773
NM_003669	INE1	0.331619	0.353404	-0.0523284	0.0156381	0.0400127	0.0235867	0.325057	92.1059	0.418037	93.4121	18.4982
XM_371960	KIAA1277	0.667058	0.452938	0.178293	0.352623	-0.0423394	0.0235071	0.325057	111.451	4.3944	92.4048	19.7265
NM_013433	TNPO2	-0.280004	-0.2666	-0.865115	-0.743048	-0.414978	0.0234766	0.325057	54.8954	1.10219	36.1958	11.1237
NM_013253	DKK3	-0.862232	-0.856448	-1.07333	-1.31476	-1.26784	0.0232906	0.325057	25.1758	0.36849	14.3172	2.15236
NM_018282	PSPC1	0.111817	0.132388	0.328568	0.524079	0.606027	0.0232712	0.325057	82.0566	13.726	125.801	15.2029
NM_020196	XAB2	-1.35523	-1.35934	-0.699931	-1.08929	-1.09094	0.0235154	0.325057	10.0602	3.56947	23.1453	1.97726
NM_031416	C18ORF2	-0.160995	-0.0575138	-0.575079	-0.390448	-0.425112	0.0233306	0.325057	65.3283	13.1727	44.6984	11.1912
NM_020359	PLSCR2	-0.266016	-0.242475	0.0544768	-0.0261065	0.448932	0.0231314	0.325057	55.8278	7.39641	88.0434	24.8552
XM_052561	KIAA1337	0.138343	-0.0647026	0.345209	0.33323	0.534278	0.0231906	0.325057	73.9414	0.198357	109.277	14.02
NM_021825	MDS025	0.255449	0.441626	0.158088	-0.0512272	-0.252759	0.0235688	0.325057	101.004	3.32494	93.5215	49.683
NM_024884	C14ORF160	-0.0127051	-0.209286	0.5205	0.155461	0.18274	0.0235945	0.325057	62.7879	13.5743	108.295	29.3834
NM_033518	SLC38A5	-0.503113	-0.084739	0.148899	0.136248	0.0206054	0.0232993	0.325057	47.3188	14.8214	80.3385	1.31936
XM_378823	LOC148413	0.438562	0.270379	0.11593	-0.0952574	-0.0426054	0.0235376	0.325057	93.8079	5.58959	74.192	6.10983
NM_153030	FLJ31958	0.692295	0.581679	0.428617	0.251465	0.117209	0.0235921	0.325057	119.558	1.13414	95.9371	9.58278
NM_152716	FLJ36874	-0.0537715	-0.182212	-0.588952	-0.788637	-0.253492	0.0232319	0.325057	65.4506	3.5881	45.2857	18.25
XM_374781	LOC220906	-0.637632	-0.688905	-0.521658	-0.139944	-0.140687	0.023416	0.325057	36.9301	2.54321	59.7538	18.6856
NM_152899	IL4I1	-0.330834	0.164061	-0.460658	-0.588566	-0.445796	0.0234322	0.325057	71.7069	27.5844	50.7382	6.83881
NM_178525	MGC33407	-0.552674	0.0884933	-0.464802	-0.986039	-0.779852	0.023292	0.325057	55.6118	26.472	33.5786	6.16583
XM_293293	LOC347359	-0.335679	-0.558418	0.163422	-0.109284	-0.206782	0.0233502	0.325057	42.9516	9.89721	70.0782	10.9581
XM_377943	LOC402275	-0.465562	-0.0964763	0.170853	0.0204466	0.123341	0.0234035	0.325057	51.8963	8.67567	75.1025	6.77896
XM_374269	LOC389657	-0.169531	0.123748	0.550381	0.377812	0.201644	0.0232202	0.325057	70.2013	7.68506	110.259	17.2383
NM_001001731	HHCM	0.590565	0.397357	-0.0847902	0.160561	0.251526	0.0235889	0.325057	118.676	1.44921	92.1952	6.74153
XM_051017	KIAA0657	-0.0940968	0.0171143	0.398884	0.274837	0.25877	0.0236346	0.325427	71.578	10.363	122.415	39.0453
NM_012474	UMPK	0.0347361	-0.00486234	0.242106	0.351332	0.560258	0.023756	0.325628	85.7722	7.29986	111.331	7.74142
NM_176881	TAS2R39	-0.0208874	-0.350632	-0.0454615	0.384245	0.431099	0.0237179	0.325628	76.3295	2.76893	92.2485	8.18015
NM_001515	GTF2H2	0.197626	0.11778	-0.684843	-0.255241	0.00827847	0.0237077	0.325628	79.9098	6.0617	58.5913	15.3334
NM_001005217	FRG2	0.698172	0.975079	0.534226	0.417921	0.462364	0.0237561	0.325628	117.231	6.6302	91.8287	11.0944
NM_022842	CDCP1	-0.279507	-0.252285	0.0202403	0.127931	0.0798785	0.0237021	0.325628	58.6501	5.18713	81.3579	4.16524
XM_379892	LOC402567	-0.047951	0.0622656	-0.465802	-0.31002	-0.267808	0.0237105	0.325628	91.4832	43.0358	49.896	2.47233
NM_005348	HSPCA	0.572252	0.631808	-0.244912	0.259425	0.405795	0.0238048	0.325944	119.531	5.53109	89.877	25.9208
NM_004146	NDUFB7	0.2081	0.152001	-0.0543811	-0.115035	-0.568542	0.0238059	0.325944	78.4794	8.31081	63.8332	17.013
NM_052853	ADCK2	-0.515389	-0.192808	-0.12955	0.198911	0.063703	0.0239351	0.32698	72.1506	19.5701	78.2415	7.64407
NM_000184	HBG2	0.208573	-0.00842065	0.384136	0.661691	0.395233	0.023926	0.32698	78.8177	3.357	123.845	9.14555
NM_006978	ZNF183	0.437074	0.469822	0.0922833	0.0644188	0.177484	0.0239223	0.32698	101.297	1.5507	104.583	26.0147
NM_174980	VN1R3	-0.113453	-0.409947	-0.099232	0.199264	0.420218	0.0240508	0.327087	70.8633	1.70108	85.9122	12.2868
NM_018906	PCDHA3	0.468106	0.4081	-0.155223	0.109507	0.216811	0.0240559	0.327087	110.388	3.92303	80.2069	12.5408
NM_145740	GSTA1	-0.170595	-0.621061	-0.829741	-0.691138	-0.883971	0.0240421	0.327087	45.526	18.1673	30.6558	7.1252
NM_002268	KPNA4	0.553613	0.373335	0.162638	0.100816	0.0792551	0.0240723	0.327087	101.974	0.255129	87.891	4.95998
NM_021052	HIST1H2AE	-0.0878407	0.0204392	-0.15053	-0.55098	-0.662513	0.0240127	0.327087	62.7002	1.26655	53.7906	24.8458
NM_004553	NDUFS6	0.374841	0.134756	-0.282392	-0.128689	0.0285049	0.0240132	0.327087	84.2059	18.0326	68.9145	9.19592
NM_004890	SPAG7	0.0881284	0.250928	-0.254814	-0.0747277	-0.232402	0.0240267	0.327087	83.184	3.58847	72.9437	9.28364
XM_064879	LOC125958	-0.209691	-0.401656	-0.667838	-1.16072	-0.498511	0.0240771	0.327087	50.1592	8.98936	30.2689	13.0924
XM_373876	LOC388716	-0.529036	-0.264876	-0.0834136	-0.0705661	0.060597	0.0239646	0.327087	49.5539	2.18003	70.5081	10.5349
XM_373456	LOC387662	-0.298722	-0.255075	0.305267	-0.117665	0.153597	0.0240739	0.327087	53.8674	4.55536	86.9392	18.1519
NM_001721	BMX	0.119627	0.059649	0.374296	0.664856	0.351784	0.024111	0.327182	107.059	4.14443	114.082	4.37871
NM_207430	FLJ46266	-0.560196	-0.470289	-0.22539	-0.185775	-0.101701	0.0241097	0.327182	38.6582	1.17313	58.2807	9.65656
NM_000288	PEX7	0.262347	0.326757	0.707967	0.652932	0.558209	0.0241333	0.327303	91.1801	6.25154	144.542	12.3436
NM_001726	BRDT	0.0649316	-0.0036553	0.197469	0.742879	0.415873	0.0241906	0.327731	101.457	2.99081	112.485	12.91
XM_039393	PLXNA4	-0.279878	-0.24794	0.24197	0.116737	-0.0580595	0.0242015	0.327731	52.8812	3.28139	86.5109	14.3482
XM_378455	LOC283551	-0.460579	-0.542837	-0.185215	-0.222042	-0.0527032	0.0242052	0.327731	45.103	1.40179	72.3913	10.5726
NM_173485	C20ORF17	0.13081	0.186306	-0.139476	-0.168061	-0.238766	0.0242475	0.328121	81.5665	9.65846	67.4379	4.61859
XM_376160	LOC401026	0.484231	0.650896	0.310467	0.117227	0.206623	0.0242762	0.328327	115.804	0.271283	85.2334	3.50417
NM_014756	CH-TOG	-1.99599	-1.59085	-1.05487	-1.30194	-1.62726	0.0243076	0.328571	4.77348	0.863988	17.833	6.27547
NM_006344	CLECSF14	0.222692	0.00950345	0.45911	0.443165	0.4991	0.0243531	0.329003	71.1726	13.0942	119.114	22.2148
NM_003275	TMOD1	-0.255296	-0.128275	-0.45265	-0.603698	-0.564558	0.0243862	0.329085	56.7403	2.70229	54.483	14.3711
NM_022485	FLJ22405	-0.0984943	-0.067077	-0.613601	-0.373014	-0.348235	0.0243748	0.329085	70.3079	4.99611	47.0484	10.9749
NM_005379	MYO1A	0.337329	0.365195	-0.0992895	-0.0245589	0.122446	0.0244081	0.329199	90.9905	4.24726	77.9978	6.32104
NM_000182	HADHA	0.353659	-0.0185023	-0.557871	-0.357112	0.0257527	0.0244564	0.329668	79.1548	19.7381	60.2112	33.036
NM_014611	MDN1	-0.461019	-0.462014	0.0787173	-0.108783	-0.250311	0.0245091	0.330164	45.6165	1.0634	84.179	30.7812
NM_021161	KCNK10	0.246776	0.239978	-0.127215	-0.00288856	-0.175751	0.0245609	0.330164	93.8175	5.71463	75.7088	13.6389
NM_173652	MGC34824	-0.600012	-0.0174377	0.23798	-0.00836927	0.176292	0.0245592	0.330164	50.9913	22.4985	86.4055	11.091
XM_379728	LOC286411	-1.40341	-1.01737	-0.7133	-1.04095	-0.547324	0.024546	0.330164	15.0215	4.41191	32.6317	14.2435
NM_003429	ZNF85	0.660167	0.41202	-0.038167	0.127233	0.337852	0.0245755	0.330178	116.131	18.463	98.6682	9.63049
NM_006474	T1A-2	-0.61411	-0.676201	-0.259746	-0.479138	0.0411133	0.0246123	0.330309	32.8275	5.59616	62.178	16.1098
NM_175871	FLJ35119	0.369605	0.47602	-0.00969545	0.208486	-0.00235429	0.0246061	0.330309	106.194	9.91467	81.2511	12.7275
XM_371665	LOC389151	0.274377	0.18007	0.871746	0.456633	0.534133	0.024637	0.330458	86.0186	15.0779	124.651	23.4265
NM_001310	CREBL2	-0.235513	-0.272477	-0.931075	-1.02518	-0.29162	0.0246962	0.330888	55.2046	3.37088	35.9426	21.142
NM_033467	MMEL2	-0.207274	-0.159897	-0.393504	-0.594077	-0.629423	0.0246867	0.330888	58.2302	2.97813	44.9732	4.75794
NM_004080	DGKB	-0.169307	-0.0823479	0.0112404	0.831137	0.301273	0.0248787	0.331054	88.3755	10.7482	106.354	25.7375
NM_000858	GUK1	-0.290318	-0.282803	-0.2458	0.544259	0.345691	0.0251134	0.331054	75.3503	4.31146	91.8833	26.3317
NM_020400	GPR92	-0.339648	-0.11551	0.000357419	0.0907199	0.543171	0.024863	0.331054	65.9188	0.563802	97.3108	19.2724
NM_153442	GPR26	-0.135483	-0.00386442	0.132252	0.402028	0.347846	0.0249783	0.331054	76.4463	3.59765	104.163	5.52552
NM_176888	TAS2R48	-0.0246635	-0.150192	0.0895086	0.444112	0.337467	0.0248925	0.331054	84.915	9.74285	95.6186	2.19611
NM_004357	CD151	-0.218448	-0.0389141	-0.0672038	0.68615	0.475137	0.0250453	0.331054	66.9921	5.93884	109.129	24.312
NM_004568	SERPINB6	-0.0996459	0.0961507	-0.422366	-0.402215	-0.251784	0.0247379	0.331054	70.8163	7.90866	54.7859	6.95466
NM_022122	MMP27	0.426993	0.276217	0.0501479	0.116304	-0.330098	0.0248618	0.331054	92.9211	8.67804	74.7286	10.5763
NM_014488	RAB30	-0.301037	-0.491674	-0.219268	0.166907	0.0319479	0.024757	0.331054	53.165	3.21581	79.6407	6.36618
NM_003879	CFLAR	-0.0612272	-0.288862	-0.961274	-0.491555	-0.403086	0.0250963	0.331054	58.5006	9.09719	39.7481	12.7168
NM_005608	PTPRCAP	0.30726	0.202506	0.800412	1.00637	0.336988	0.0250332	0.331054	86.1874	3.11253	138.372	34.2053
NM_001114	ADCY7	-0.0444386	0.0613029	0.353835	0.574255	0.220965	0.0250696	0.331054	72.0192	3.36199	126.359	46.3371
NM_001448	GPC4	-0.842017	-0.849858	-1.00618	-1.25628	-1.44628	0.0249292	0.331054	26.5683	5.05756	17.8402	4.44513
NM_002780	PSG4	0.593385	0.714964	0.52376	0.200988	-0.412449	0.024933	0.331054	100.277	4.0265	70.2801	33.154
NM_005826	HNRPR	0.683067	0.717738	0.261415	0.558055	0.0754716	0.0247935	0.331054	117.492	0.307986	102.976	22.5431
XM_045792	GCN1L1	-0.20956	-0.23485	0.095985	0.123218	0.11905	0.0249424	0.331054	50.6919	6.62581	81.5017	2.91329
XM_375729	C1ORF34	-0.240849	-0.286769	0.234991	0.100879	-0.0487502	0.0248413	0.331054	56.469	0.803299	100.874	35.1784
NM_012390	PROL5	0.175973	0.0337818	-0.108205	-0.287109	-0.380091	0.0248949	0.331054	74.2005	3.79927	61.4059	16.0798
NM_020212	LOC56964	0.0771853	0.286033	-0.188157	-0.335381	-0.0469229	0.0249327	0.331054	87.4299	24.846	61.568	11.7802
NM_024032	MGC3130	-0.0767796	-0.311886	0.318059	0.333099	-0.0373128	0.0251838	0.331054	63.4104	16.8465	93.3529	16.8261
NM_182791	FLJ32855	0.366148	0.856653	0.383584	0.0897991	0.0599191	0.0250288	0.331054	115.715	19.2161	96.1255	21.1662
NM_032344	MGC13045	-0.107099	-0.140346	-0.377092	-0.526204	-0.496054	0.0248446	0.331054	63.3087	8.79731	49.6531	12.281
NM_144614	MBD3L2	-0.0349384	-0.0538976	-0.356287	-0.281068	-0.597893	0.0248339	0.331054	69.3889	0.647157	50.3004	8.29278
NM_058172	ANTXR2	-0.0450451	0.0474123	0.354929	0.397406	0.274871	0.0251673	0.331054	72.7008	4.93143	104.599	5.4045
NM_138796	LOC128153	0.187886	0.249397	-0.0410439	-0.110176	-0.231907	0.0251693	0.331054	86.1157	10.7514	71.2893	1.35943
XM_379205	LOC151658	0.0368664	-0.0570467	-0.325773	-0.606066	-0.238965	0.0248228	0.331054	69.5718	0.499726	52.3459	10.0972
NM_178549	MGC42493	-0.632302	-0.465433	-1.19889	-0.787018	-0.852214	0.0251557	0.331054	41.2755	2.24571	25.8317	15.0395
XM_371268	LOC388649	0.12127	0.159957	0.546054	0.507821	0.394551	0.025068	0.331054	84.0559	7.23913	113.535	3.84519
XM_371569	LOC389049	0.0752404	0.153112	-0.0745269	-0.24681	-0.508186	0.0249628	0.331054	77.2491	5.433	53.0943	9.80764
XM_371486	LOC388937	0.0740954	0.0222109	0.352441	0.333769	0.488182	0.0251816	0.331054	72.7247	11.7133	100.01	6.51183
XM_374202	LOC401303	-0.652892	-0.392373	0.0752211	-0.27503	-0.19327	0.0251177	0.331054	39.2514	2.86944	59.9224	9.27795
XM_378751	LOC400654	0.596225	0.419217	-0.104112	0.226598	0.240338	0.0250739	0.331054	106.742	5.13866	88.8717	1.46305
NM_001001795	MGC70857	-0.0483729	-0.734519	-0.0499125	0.290047	0.0381117	0.0251677	0.331054	51.0372	23.6323	91.7031	13.9603
NM_000699	AMY2A	0.256895	0.173057	-0.0128267	-0.206197	-0.184171	0.0252236	0.331221	86.9307	13.5728	81.0249	37.3606
NM_032580	HES7	-0.219066	-0.281775	-0.0693388	0.106108	0.435633	0.0252455	0.331331	59.3243	4.85514	91.2504	16.8136
NM_006749	SLC20A2	0.250294	0.356693	-0.0223901	-0.344076	0.0928526	0.0253175	0.331562	73.4194	4.59002	53.2056	10.8208
NM_015909	NAG	-0.36628	-0.254601	-0.20798	0.281671	0.254058	0.0253126	0.331562	55.317	5.86146	89.9773	6.64542
NM_016433	GLTP	0.288651	0.265785	0.0187241	-0.057906	-0.158673	0.0253454	0.331748	91.0638	8.7598	70.0857	1.61186
NM_033200	BC002942	0.314542	0.330622	0.197323	-0.151128	-0.288491	0.0254088	0.3324	84.7789	4.89264	68.539	15.4854
NM_000849	GSTM3	0.0530275	0.173186	0.400337	0.623988	0.388923	0.0255513	0.332596	75.1983	4.99769	121.222	15.9452
NM_002692	POLE2	0.267068	0.216846	-0.0905663	-0.0985207	-0.0865862	0.0254708	0.332596	82.8454	8.20452	71.8714	2.72192
NM_003833	MATN4	0.359509	0.490653	0.000781527	0.18569	0.0400637	0.025493	0.332596	99.1192	7.28204	99.8545	18.2126
NM_018079	FLJ10379	-0.0269281	-0.0875175	0.210637	0.371034	0.272522	0.0255267	0.332596	68.7313	6.88039	104.926	3.5761
NM_018622	PSARL	0.0434269	-0.103273	0.181757	0.475259	0.347015	0.0255602	0.332596	70.7853	1.62646	109.85	18.6905
NM_024076	KCTD15	-0.212774	-0.261394	0.220976	0.0581836	0.0453308	0.02551	0.332596	60.4196	8.45582	85.3262	14.0184
NM_018100	EFHC1	-0.586625	-0.823057	-0.134721	-0.474976	-0.355292	0.0254971	0.332596	29.748	7.94851	59.3019	21.6248
NM_181775	DKFZP434G0625	-0.578103	-0.626057	0.10102	-0.271777	-0.405893	0.0255103	0.332596	31.5695	3.273	60.9952	14.3386
NM_153003	OFCC1	-0.539345	-0.330316	-0.0257913	-0.0847306	-0.143487	0.0255309	0.332596	49.2901	9.39651	77.3939	2.34157
NM_025201	PP9099	-0.410903	-0.216195	0.107507	-0.15096	0.314443	0.0255757	0.332621	47.6557	2.25795	86.7665	15.3693
NM_014787	DNAJC6	-0.122232	-0.299613	-0.604998	-0.62766	-0.457167	0.025602	0.332785	52.2051	10.0941	42.2772	4.57778
NM_003486	SLC7A5	-0.140602	0.00510089	-0.223521	-0.571032	-0.556981	0.0257092	0.333113	63.9116	4.22403	62.9001	27.09
NM_024850	BTNL8	0.102824	-0.00615033	0.899099	0.304423	0.311084	0.0256948	0.333113	73.1403	10.1955	135.642	55.89
XM_066058	C20ORF174	-0.0495764	-0.00500109	-0.33143	-0.435158	-0.327845	0.0257091	0.333113	68.6744	6.98066	55.9899	8.533
XM_373027	LOC391656	0.127096	0.192369	0.518045	0.640661	0.381702	0.0256882	0.333113	80.602	6.14262	112.398	17.0465
XM_371397	LOC388795	0.352869	0.112665	-0.248124	0.0452563	-0.242802	0.0256902	0.333113	83.1549	1.14841	68.5466	9.54426
NM_152994	LOC129285	0.386853	0.292544	-0.243406	-0.0765151	0.179451	0.0257271	0.333168	95.202	3.24164	77.9918	24.7357
NM_006204	PDE6C	-0.275793	-0.448468	-0.509102	-0.985142	-0.806197	0.0257678	0.333416	47.5766	4.49412	35.0935	6.93495
NM_024034	GDAP1L1	-0.292869	-0.352891	-0.014033	0.0325277	0.0146981	0.0257873	0.333416	55.3533	8.72573	76.6233	5.07735
NM_182632	SLC6A18	-0.967803	-0.751054	-0.586322	-0.50082	-0.431156	0.0258049	0.333467	28.4025	1.91516	46.2964	8.36339
NR_001275	CELP	0.0270856	0.145342	-0.285189	-0.111727	-0.455074	0.0258947	0.334273	77.3045	2.73593	66.8904	21.5593
NM_003732	EIF4EBP3	0.151743	0.112744	0.0879042	-0.504734	-0.619388	0.0258829	0.334273	76.4871	3.32842	75.6874	49.0905
NM_006022	TGFB1I4	0.373912	0.00927284	-0.384915	0.00360571	-0.281725	0.0259322	0.334581	86.7605	22.008	69.4807	9.39394
NM_005438	FOSL1	-0.401097	-0.044232	-0.76849	-0.894876	-0.352024	0.0259827	0.334745	57.9563	12.3781	38.9649	15.4614
NM_005712	HHLA1	-0.0839754	0.0229648	0.313804	0.448624	0.204589	0.0259802	0.334745	70.9288	11.066	108.787	13.2543
NM_001683	ATP2B2	-0.309987	-0.199585	0.0296599	0.054322	0.180833	0.0260552	0.334745	56.1114	3.20609	95.9995	30.5672
NM_006306	SMC1L1	-0.111983	0.0059762	-0.313966	-0.4815	-0.395891	0.0260463	0.334745	64.7389	3.13421	64.0154	18.269
NM_015939	CGI-09	0.446811	0.122511	-0.160579	0.0626804	-0.201161	0.026045	0.334745	96.9374	13.3276	75.4892	12.2574
NM_175872	FLJ38451	-0.19059	-0.142659	0.331466	0.257444	0.00836318	0.0260107	0.334745	61.7778	1.69889	92.4796	8.55657
NM_173832	FLJ38705	0.383754	0.719639	0.39788	0.0347273	-0.0425919	0.0260685	0.334745	110.041	30.9524	86.4649	11.1511
XM_374016	LOC389055	0.0447132	0.303939	0.706974	0.732183	0.314551	0.0260153	0.334745	81.8418	4.18087	121.056	26.1051
NM_198512	FLJ25989	0.182088	0.103003	-0.366131	-0.273373	-0.0343698	0.0261326	0.335215	81.9988	5.50952	63.1778	13.9254
NM_003617	RGS5	-0.412345	-0.279608	-0.206607	0.24145	0.113978	0.0261943	0.335654	67.3857	18.2262	76.1709	5.07563
NM_007294	BRCA1	0.00639391	0.21591	-0.441788	-0.228651	-0.119861	0.026192	0.335654	77.0875	8.21058	62.7589	4.79215
NM_004501	HNRPU	-0.563457	-0.32373	-0.134589	-0.0583761	-0.0881887	0.026226	0.335883	42.0695	2.19116	71.9798	10.3171
XM_375833	LOC284581	0.501456	0.733278	0.37206	0.32272	-0.0843082	0.0262649	0.336028	115.376	25.5911	92.296	12.977
XM_088686	LOC158825	-0.698977	-0.683037	-0.147263	-0.488694	-0.341524	0.026254	0.336028	32.1137	2.57338	52.1647	5.56855
NM_006187	OAS3	-0.0844613	-0.275533	-0.0894453	0.397712	0.460986	0.0262822	0.336073	66.3954	2.00425	101.098	6.21855
NM_001809	CENPA	-0.574831	-0.20211	-0.0394021	-0.076281	0.0857653	0.0263774	0.336158	52.6949	11.2207	78.7533	8.81725
NM_014472	C10ORF28	0.234278	0.0801891	0.392721	0.510997	0.632058	0.0263206	0.336158	77.8997	3.73342	125.025	14.3886
NM_052842	BCL2L12	-0.620096	-0.450878	-0.208318	-0.33422	0.32288	0.0263561	0.336158	40.9197	1.02045	73.6796	15.8716
NM_016311	ATPIF1	-0.364407	-0.554833	0.0824056	0.00951572	-0.305138	0.0263853	0.336158	37.5766	7.28136	68.1112	9.40387
NM_152369	MGC45474	0.00513296	0.315316	-0.212151	-0.166642	-0.220198	0.0263402	0.336158	85.2113	18.119	62.598	7.36045
XM_375963	LOC400891	0.0807855	-0.0738637	-0.390643	-0.364804	-0.264123	0.0263128	0.336158	67.0215	1.35813	55.4568	4.67446
XM_373398	LOC392586	-0.216113	-0.352029	-0.135786	0.242774	0.191966	0.0263693	0.336158	56.9988	1.29822	90.846	3.0912
NM_002481	PPP1R12B	-0.402937	-0.48524	-0.974568	-1.0558	-0.544747	0.0264215	0.336418	44.42	3.82114	30.5312	12.3283
NM_000090	COL3A1	-0.154327	-0.249354	-0.443124	-0.579126	-0.610636	0.0265124	0.336418	58.1492	3.52255	48.2443	1.13152
NM_003533	HIST1H3I	0.130784	0.0914007	-0.0325485	-0.493111	-0.314503	0.0264916	0.336418	75.0438	3.37723	76.149	35.7825
NM_152586	USP54	-0.42266	-0.461625	-0.64414	-0.866276	-0.866729	0.0265161	0.336418	45.0273	0.612673	32.2171	1.79536
XM_379099	LOC339807	0.324205	0.528598	0.217666	0.0982811	-0.288059	0.0265116	0.336418	106.109	12.9041	82.0033	18.8681
XM_293342	LOC347424	-0.468285	-0.467074	0.176858	-0.30854	-0.0834313	0.0264913	0.336418	42.0274	2.26884	68.9716	13.6676
XM_061890	LOC120146	-0.318622	-0.310899	0.00404162	-0.0104291	0.0577553	0.0264859	0.336418	53.9521	7.65014	73.8779	7.19635
NM_001005237	OR51G1	-0.130141	-0.522978	-0.114903	0.157615	0.188227	0.0264737	0.336418	54.2278	12.1408	89.3156	5.48229
XM_372521	LOC390466	0.244987	0.0247491	-0.339962	-0.18047	-0.146011	0.0265328	0.336455	77.7909	9.76319	60.8093	6.58582
NM_032753	MGC15631	-0.674036	-0.563066	-0.770421	-1.15483	-1.07015	0.0265883	0.336808	32.3594	1.38229	21.077	2.90393
NM_005987	SPRR1A	0.456975	-0.526863	0.603972	0.513107	0.446321	0.0266128	0.336943	58.8687	46.6364	96.3337	14.1099
NM_003967	PNR	0.0815899	0.0806679	0.27056	0.491782	0.545631	0.0266591	0.337291	100.391	20.8377	109.26	8.96724
NM_018362	LIN7C	0.516304	0.40606	0.00118892	0.306199	-0.0513687	0.0266783	0.337291	111.595	9.51399	86.7882	13.0207
NM_000949	PRLR	-0.161734	0.221979	-0.818496	-0.392878	-0.143617	0.026734	0.337601	72.9363	19.3556	49.125	15.5009
XM_166103	DNA2L	-0.324706	-0.146168	-0.476051	-0.628583	-0.651349	0.0267203	0.337601	57.2123	0.511493	49.4331	19.2066
NM_002980	SCTR	-0.0104603	-0.295899	-0.024972	0.341132	0.525502	0.0267945	0.33819	78.9538	0.0845243	94.5233	12.6553
XM_373718	LOC388348	0.556626	0.466217	-0.104322	0.110491	0.355704	0.0268415	0.338609	107.498	10.9286	89.1239	10.1537
NM_138373	MYADM	-0.087816	-0.379993	-0.411104	-0.690161	-0.785214	0.0268729	0.338829	48.6053	10.8772	35.321	3.31632
XM_048747	KIAA1223	-0.244203	-0.47929	0.0522486	0.123047	-0.153905	0.0269165	0.339204	48.8568	4.00739	75.2548	7.68779
NM_018152	C20ORF12	-0.96915	-0.64933	-0.403239	-0.243671	-0.60131	0.0269515	0.339294	30.7843	10.2202	51.8719	7.58562
NM_153290	FAM10A4	-0.0359193	-0.0843472	-0.285583	-0.694383	-0.352217	0.0269394	0.339294	64.2574	0.794325	47.7811	10.6305
NM_002550	OR3A1	0.0299646	-0.296517	-0.0573101	0.482852	0.622427	0.027015	0.339918	80.3605	2.14744	100.186	17.2569
NM_007160	OR2H3	-0.0279757	-0.0338176	0.224348	0.351885	0.334926	0.02705	0.340183	90.4455	17.8879	97.9509	12.428
NM_013243	SCG3	-0.905723	-0.730093	-0.543725	-0.545923	-0.255671	0.02711	0.340761	26.9019	0.793962	47.907	12.4657
NM_199182	IMAA	0.0916474	0.28452	-0.148707	-0.182593	-0.125991	0.0271984	0.341521	79.3509	11.7477	59.4288	6.42322
XM_371106	LOC388458	0.229735	-0.0387636	-0.41564	-0.1418	-0.267549	0.0272184	0.341596	72.9943	3.46478	58.8801	3.63741
NM_176782	MGC27169	-1.11336	-0.952133	-0.56576	-0.867558	-0.547109	0.0272424	0.341674	22.1917	0.316085	39.2981	7.91364
XM_379458	LOC401287	-0.512607	-0.376877	-0.59785	-1.01913	-0.871018	0.0272667	0.341674	42.7934	1.01601	25.2003	3.93895
NM_000193	SHH	-0.387636	-0.43572	-0.7253	-0.607469	-1.15997	0.0273003	0.341919	44.2889	4.25696	29.5408	3.38471
NM_030936	RNF32	0.175691	0.144916	-0.601511	0.00563165	-0.20808	0.0273595	0.341967	80.1055	3.56502	61.2837	10.1968
NM_001612	ACRV1	-0.211067	-0.238799	-0.565904	-0.490053	-0.6188	0.0273506	0.341967	57.8555	8.69492	48.9752	12.2486
NM_014146	WBSCR5	-0.826939	-0.667428	-0.267189	-0.440178	-0.482001	0.0273602	0.341967	31.4151	0.967717	64.7547	21.2964
NM_032632	PAPOLA	-0.290207	-0.535079	-0.0874876	-0.198478	0.301106	0.0273501	0.341967	41.7853	13.3726	74.5642	21.8357
NM_015035	ZHX3	0.102194	0.178404	0.671943	0.499461	0.335859	0.0274309	0.342324	84.6787	11.0967	148.041	59.3042
NM_138344	C14ORF152	0.320717	-0.189613	-0.200029	-0.496954	-0.368637	0.0274224	0.342324	71.3101	19.9895	56.4608	18.3722
NM_144675	MGC18079	0.081594	0.0686542	-0.0572181	-0.541053	-0.357711	0.0274218	0.342324	73.0967	1.55409	55.0538	10.9027
NM_002595	PCTK2	0.000459502	0.201637	-0.425034	-0.132774	-0.23308	0.0274864	0.342666	89.4667	3.9271	64.4957	6.89403
NM_207488	FLJ42393	0.110188	-0.0743999	0.578589	0.297694	0.284383	0.0274765	0.342666	65.374	10.6896	104.874	16.6265
NM_018215	FLJ10781	-0.241275	-0.426999	-0.0573837	0.24227	-0.068986	0.0275189	0.342896	51.3628	1.27114	83.17	10.3043
NM_032649	CNDP1	-0.352091	-0.341469	0.0751532	-0.141955	0.0610812	0.0276017	0.343052	44.305	3.95419	74.0529	11.8375
XM_293407	LOC347541	-0.060988	-0.0565822	0.34297	0.235785	0.240581	0.0275717	0.343052	64.7214	0.45061	94.3619	3.9435
XM_373849	LOC388643	0.177211	0.192417	0.807298	0.524638	0.37031	0.0275464	0.343052	87.5402	8.65436	123.827	22.0138
NM_023935	C20ORF116	0.13082	0.00213425	0.518047	0.329982	0.381574	0.0276361	0.343304	81.1305	13.4987	112.486	21.0118
NM_003337	UBE2B	0.59804	0.647147	0.0244062	0.374978	0.35337	0.0276919	0.343489	117.598	4.86508	99.9203	27.0221
NM_004429	EFNB1	-0.862211	-0.883105	-0.406186	-0.511748	-0.660748	0.0277401	0.343489	34.077	2.10443	54.1225	15.7146
NM_015927	TGFB1I1	-0.163455	-0.446904	0.0496388	-0.00627756	0.103047	0.0277143	0.343489	52.6962	10.5384	86.3472	3.93289
NM_006996	SLC19A2	0.348705	0.182682	0.597663	0.524167	0.712604	0.0277438	0.343489	90.5406	6.92909	124.287	8.93226
NM_020208	SLC6A20	0.572409	0.425793	0.0819086	0.0900108	0.28072	0.0277396	0.343489	117.028	1.39252	96.7736	18.38
NM_024855	ACTR5	-0.32064	-0.355034	0.0801637	-0.151798	0.113031	0.0277745	0.343623	48.3871	6.23876	80.2271	12.233
NM_004394	DAP	-0.469566	-0.359533	-0.483808	-1.10536	-0.977992	0.0278055	0.343658	52.1187	7.17967	44.4959	27.463
XM_114735	CR1L	0.3287	0.448182	-0.018008	0.0422358	0.12832	0.0278013	0.343658	100.766	2.47957	92.3157	27.8607
XM_372420	LOC390217	0.128457	0.142537	0.641739	0.425458	0.386213	0.0278613	0.344173	81.194	5.85502	121.253	17.5115
NM_003805	CRADD	-0.691554	-0.601411	-0.515158	-0.23374	0.0596081	0.0278919	0.344202	39.5329	0.320117	62.9396	16.213
NM_016222	DDX41	-0.0210833	-0.365945	-0.494635	-0.861703	-0.459325	0.0278914	0.344202	57.3146	10.0611	39.0041	11.5219
NM_004454	ETV5	0.206794	0.37174	-0.130938	0.0183503	-0.0436119	0.0279082	0.344229	100.272	20.2033	92.237	19.9387
NM_001267	CHAD	-0.0693475	0.00166051	-0.310326	-0.294776	-0.554528	0.0279425	0.344304	69.27	4.94343	61.27	23.5943
NM_175887	LOC222171	-0.256077	-0.285102	0.218575	0.148905	-0.101119	0.0279315	0.344304	56.4709	0.0203648	84.9427	7.71733
NM_015517	MIZF	0.0587399	0.439649	-0.304804	-0.0891411	-0.0273257	0.0280568	0.344712	95.3102	21.7075	66.1993	9.31215
NM_003587	DHX16	-0.207064	-0.164143	-0.391355	-0.588482	-0.608573	0.0280154	0.344712	59.979	0.480486	45.7297	10.5269
NM_002900	RBP3	0.0277683	0.0620715	-0.578803	-0.213421	-0.205291	0.028117	0.344712	83.3333	11.7939	56.1446	3.25903
NM_003250	THRA	-0.0132214	-0.0745755	0.288771	0.318851	0.247268	0.0280863	0.344712	67.397	1.77901	106.632	3.71565
NM_080603	ZSWIM1	0.252976	-0.0235326	0.468002	0.355668	0.628429	0.0280358	0.344712	74.5231	8.48735	128.782	34.8279
NM_033445	HIST3H2A	0.303331	0.193058	0.0474784	-0.219469	-0.137809	0.0280958	0.344712	78.8479	2.36951	65.8795	8.39173
XM_372239	LOC92129	-0.465981	-0.626645	-0.655999	-1.1801	-1.03724	0.0281125	0.344712	33.7945	6.45569	21.6048	4.66401
NM_173698	FLJ37659	0.586706	0.57082	0.252693	0.0460622	0.366566	0.0279924	0.344712	110.184	8.22	93.9906	19.1499
XM_032996	KIAA0819	0.237686	0.12983	0.540483	0.650335	0.402798	0.0281378	0.344794	87.4168	1.19559	147.043	38.8267
NM_021967	SERF1A	0.306435	0.434979	0.202234	-0.806427	-0.0120674	0.0281726	0.345017	96.0719	10.9535	63.2355	27.6133
NM_003984	SLC13A2	0.0852688	0.333385	-0.0820063	-0.314499	-0.0706726	0.0281843	0.345017	86.3618	8.36279	77.5841	22.1161
NM_002685	EXOSC10	0.195918	0.174843	-0.273461	-0.152851	-0.0420639	0.0283181	0.345139	96.7965	17.2288	72.2897	10.5035
NM_016308	UMP-CMPK	0.219811	0.0256776	0.278275	0.703888	0.547637	0.0282876	0.345139	94.8229	16.6985	123.819	12.3442
NM_001406	EFNB3	-0.499547	-0.63069	-0.8482	-1.00852	-0.859717	0.0282226	0.345139	41.233	7.77747	31.8066	3.72838
NM_004088	DNTT	-0.0963268	-0.154988	0.0333858	0.367057	0.311816	0.0283185	0.345139	63.4747	3.64859	95.7605	1.46539
NM_020236	MRPL1	0.566248	-0.0707409	0.715559	0.602242	0.731571	0.0283499	0.345139	85.2454	24.8812	143.67	2.94257
NM_021015	SSX5	0.0606719	-0.0458248	-0.0370979	-0.6579	-0.652402	0.0282774	0.345139	55.5797	12.6527	37.6166	15.811
NM_014734	KIAA0247	-0.19749	0.0347255	-0.247726	-0.640259	-0.510942	0.0282678	0.345139	66.4421	5.33529	58.2013	22.578
NM_015653	C22ORF11	-0.634647	-0.583686	-0.194101	-0.120812	-0.438213	0.0283049	0.345139	37.1722	2.15552	60.9297	8.5615
NM_194250	LOC91752	0.0452642	0.386877	0.635143	0.643121	0.475937	0.0283266	0.345139	78.4452	20.692	126.279	7.98287
XM_371677	LOC389173	-0.157665	-0.236577	-0.40197	-0.54294	-0.711149	0.0283769	0.345295	57.1651	11.6298	38.2454	5.01216
XM_114067	RP13-15M17.2	0.00712151	0.00980479	-0.187013	-0.391942	-0.432081	0.0284497	0.345881	64.7551	2.43318	51.1175	3.6995
NM_014663	JMJD2A	-1.10425	-0.853045	-0.611573	-0.780843	-0.385771	0.0284742	0.345961	25.2459	1.26044	48.0453	11.154
NM_198141	GANC	0.159425	0.195414	-0.156421	-0.173125	-0.117586	0.0285196	0.346206	75.9052	4.31621	68.5189	11.6952
NM_014902	DLGAP4	-0.0319089	-0.0476409	0.502861	0.232762	0.211605	0.0285228	0.346206	60.7198	6.54224	100.218	18.1442
NM_012365	OR2A5	0.123413	-0.173973	0.423947	0.375713	0.215332	0.0285916	0.346775	66.0761	9.18559	106.575	14.4192
NM_003901	SGPL1	0.0243532	0.169778	-0.0754313	-0.471161	-0.286103	0.0286134	0.346775	77.9728	2.33961	70.6888	27.4835
XM_373489	LOC387746	-0.232017	-0.292036	0.0128952	0.00117093	0.241727	0.0286266	0.346775	52.4217	3.05272	84.6684	13.3307
NM_006549	CAMKK2	-0.224794	0.00193467	-0.00709873	0.414827	0.514671	0.0286633	0.346787	90.4643	19.322	99.8984	22.7203
NM_014350	TNFAIP8	0.203422	0.126119	0.614804	0.476896	0.418262	0.0286461	0.346787	83.7745	4.14973	128.925	28.9877
NM_139075	TPCN2	0.368628	0.413217	-0.0580579	0.104651	0.116719	0.0287065	0.346815	96.6514	12.9451	82.9177	11.9168
NM_006390	IPO8	0.407947	0.306506	0.0596462	0.00280655	0.0231711	0.0287152	0.346815	87.95	8.584	80.1885	14.6724
XM_293976	LOC340120	-0.0262629	-0.158435	0.395489	0.268126	0.116186	0.0286936	0.346815	62.4812	6.61737	93.8554	11.3796
NM_001097	ACR	0.247406	0.195281	-0.151709	-0.0638827	-0.103323	0.0287554	0.346958	88.4336	5.10963	79.0197	11.901
NM_005247	FGF3	0.240239	0.316286	0.675384	0.563046	0.587639	0.0287444	0.346958	109.171	24.8429	155.993	51.2317
NM_203303	LOC389874	0.204543	0.057692	0.460417	0.548002	0.397505	0.0287902	0.347034	74.4678	5.6756	107.025	8.02914
XM_380007	LOC402663	0.175551	0.027326	-0.201099	-0.5022	-0.119776	0.0287856	0.347034	75.5623	13.3464	51.1919	12.3343
NM_015024	XPO7	0.124371	0.0609092	0.445155	0.405013	0.406209	0.0288371	0.347084	80.4094	2.89219	133.523	36.4446
NM_138332	C21ORF41	0.310034	0.348012	0.000295451	0.0408115	-0.0333562	0.0288229	0.347084	101.46	9.45448	84.4908	17.899
NM_004050	BCL2L2	-0.189128	-0.138607	0.0479145	0.19465	0.294933	0.0288619	0.347212	61.4003	2.18572	85.5627	14.4769
XM_048462	RUSC2	-0.971319	-0.973714	-0.485488	-0.796431	-0.574646	0.0288894	0.347233	21.6788	4.14044	41.0398	9.5507
XM_370648	LOC387804	-0.13384	-0.0827786	0.0691064	0.261146	0.431561	0.0288922	0.347233	61.6828	2.391	98.6318	13.8195
NM_032844	MASTL	-0.191809	-0.249142	-0.0721005	0.238365	0.265774	0.0290538	0.347517	80.164	1.44045	86.0245	13.8477
NM_000442	PECAM1	0.262729	0.331146	0.035227	-0.184545	0.0127681	0.0289637	0.347517	97.8934	3.62593	74.0246	10.0406
NM_000602	SERPINE1	0.0891352	0.270738	-0.414513	-0.127944	-0.0428837	0.0290788	0.347517	82.4085	11.5934	66.2702	6.63728
NM_000799	EPO	0.130677	-0.0443263	-0.0629389	-0.736664	-0.409737	0.0290003	0.347517	87.2729	5.29841	66.3578	35.8004
NM_004647	DPF1	0.196657	0.272319	-0.133291	-0.00343427	-0.161274	0.0290723	0.347517	83.9162	2.81009	84.8671	16.9462
NM_025058	TRIM46	-0.0017692	0.25845	-0.132503	-0.25128	-0.283029	0.0290343	0.347517	74.4959	1.34236	62.777	4.93945
NM_144639	FLJ31300	-0.762903	-0.645668	-0.956172	-1.31799	-0.964192	0.0290273	0.347517	33.8725	3.32007	22.7624	8.82088
NM_198276	TMEM17	-0.22656	-0.0451922	-0.637802	-0.421028	-0.406596	0.0290247	0.347517	65.0595	9.90212	45.1438	13.5304
XM_495886	KIAA1991	-0.0935929	-0.281695	-0.640231	-0.695956	-0.345857	0.029085	0.347517	53.3946	10.1845	38.8866	11.9337
XM_371405	LOC388809	-0.034506	-0.28575	-0.656183	-0.689841	-0.305635	0.0289931	0.347517	56.6024	4.00611	42.4825	10.1847
XM_372261	LOC389900	0.474625	0.369099	-0.204859	0.187582	0.147747	0.0291011	0.347517	111.768	6.91072	85.7593	1.81019
XM_379694	LOC401577	-0.393387	-0.518522	-0.295863	-0.0359214	0.0653064	0.0290928	0.347517	47.2985	1.97837	75.2811	3.33771
NM_206967	MGC17624	-0.146682	-0.0952037	-0.442913	-0.514323	-0.392467	0.0290893	0.347517	68.0648	8.79199	52.4003	9.00702
NM_004624	VIPR1	-0.253095	-0.659297	-0.267476	-0.00629454	0.141739	0.0292006	0.348095	57.6243	8.17471	69.9203	7.89169
NM_006991	ZNF197	-0.0818793	-0.0464346	-0.516014	-0.525651	-0.223292	0.0291781	0.348095	68.3072	1.21363	56.5511	8.07742
NM_177417	KLC2L	-0.695129	-0.514894	-0.39957	-0.302721	0.269608	0.0292066	0.348095	37.5887	3.79761	71.3249	22.6569
XM_379030	LOC400880	0.240751	0.0107151	-0.42285	-0.110937	-0.192188	0.0291787	0.348095	75.2208	1.35297	60.7573	4.08191
NM_000908	NPR3	0.174183	0.195994	0.303246	0.763562	0.645699	0.0293112	0.348631	110.516	25.0809	121.843	2.0297
NM_006859	LIAS	-0.193237	-0.211194	0.441817	-0.00347833	0.102734	0.0293207	0.348631	51.7265	6.38686	89.5269	22.2406
XM_378908	LOC400793	-0.0858675	0.0643563	0.613751	0.25249	0.239074	0.0293113	0.348631	72.9706	1.45948	104.1	18.2167
XM_371478	LOC388927	-0.165817	-0.104478	-0.262628	-0.539719	-0.834042	0.029323	0.348631	60.6951	5.92354	39.4744	9.43663
NM_004383	CSK	-0.0791899	0.129481	0.243037	0.640859	0.338449	0.0293625	0.348666	102.484	21.1005	108.357	5.64206
NM_012343	NNT	-0.143251	0.00152489	-0.567489	-0.25921	-0.45595	0.0293831	0.348666	63.2092	4.69529	49.2947	11.5991
NM_006136	CAPZA2	0.114195	-0.00233983	0.462363	0.488452	0.254852	0.0293485	0.348666	80.5626	1.47864	143.791	55.3878
NM_033226	ABCC12	0.0185618	-0.0575325	0.369029	0.463653	0.163637	0.0293978	0.34867	65.6189	8.59192	106.77	16.2137
NM_001699	AXL	0.0511547	-0.0740781	0.427544	0.748322	0.0958064	0.0294413	0.348691	97.4595	0.996919	111.651	20.7144
NM_000474	TWIST1	-0.30668	-0.24316	-0.784458	-0.500004	-0.58586	0.0294427	0.348691	54.1753	0.436964	40.3754	10.5973
XM_372997	OR5K1	0.0995578	0.114445	-0.151651	-0.228993	-0.282363	0.0294624	0.348691	78.3926	7.8274	63.2103	10.064
NM_024785	FLJ22746	0.253416	0.130017	0.555088	0.643976	0.407355	0.0294711	0.348691	83.6339	11.4559	131.696	13.4016
XM_378693	LOC400614	0.0824565	-0.0918553	-0.696354	-0.237696	-0.279201	0.0294678	0.348691	66.4267	0.375605	49.4102	12.2357
NM_014030	GIT1	0.018187	0.143673	0.216994	0.703807	0.496039	0.0295459	0.348848	87.6665	3.95527	121.72	17.1314
NM_004224	GPR50	-0.447248	-0.2712	-0.847888	-0.849728	-0.504711	0.0295315	0.348848	57.913	1.75214	36.7086	9.53494
NM_001253	CDC5L	-0.61029	-0.553338	-0.939261	-0.869271	-0.912021	0.0295559	0.348848	42.3853	1.14973	29.0941	3.57908
NM_004424	E4F1	0.350627	0.19007	-0.538015	-0.149836	0.152363	0.0295459	0.348848	89.895	9.12132	66.3688	24.112
XM_084845	LOC144383	-0.0379676	-0.0957977	-0.31315	-0.400141	-0.483858	0.0295524	0.348848	69.2627	11.3947	48.0844	1.76673
NM_001991	EZH1	0.0798282	-0.0814702	-0.229397	-0.321571	-0.510634	0.0297174	0.348897	76.4436	1.09786	71.7786	27.7431
NM_007360	KLRK1	0.211422	0.0754296	-0.210286	-0.237348	-0.119363	0.0295992	0.348897	72.3144	12.501	60.4035	6.7746
NM_022454	SOX17	0.366457	0.163091	1.03961	0.457701	0.584115	0.0296429	0.348897	97.3535	19.2999	149.139	57.2577
XM_371740	ELOVL7	-0.0443104	-0.0116695	-0.359199	-0.375581	-0.319959	0.0296781	0.348897	67.9387	3.36321	55.0738	5.52084
NM_024920	FLJ14281	-0.360243	-0.12681	0.240379	0.0233347	0.0652257	0.029593	0.348897	55.0435	4.3896	90.3641	15.8209
NM_024949	BOMB	0.0955114	0.286285	0.059209	-0.391511	-0.267124	0.0296587	0.348897	78.9484	2.06668	66.0436	16.288
XM_114156	LOC200213	-0.0337553	-0.104893	0.752567	0.21351	0.138186	0.0296739	0.348897	68.554	0.948161	107.608	30.4847
NM_198943	MGC52000	0.164442	-0.186383	0.555326	0.125399	0.532516	0.0297126	0.348897	65.2503	14.8806	102.546	19.2504
NM_018843	MCFP	0.0133774	-0.162024	-0.391415	-0.774507	-0.269137	0.0297162	0.348897	59.7764	10.01	43.688	11.3532
NM_016373	WWOX	-0.359319	-0.145681	-0.668409	-0.663698	-0.473457	0.0297557	0.349097	54.8606	8.05104	42.9476	7.28
NM_024309	TNIP2	0.147047	0.235881	0.782091	0.461534	0.430012	0.0298608	0.349128	90.8097	1.64293	129.792	35.8675
NM_033514	LIMS3	0.247293	-0.144228	0.523234	0.307468	0.456431	0.0298052	0.349128	70.1348	14.1243	124.67	42.6738
NM_144652	FLJ25409	0.0328473	0.080932	-0.538474	-0.749303	0.0268339	0.029866	0.349128	74.3018	8.07263	55.4674	30.9653
NM_173849	GSC	0.284674	0.339639	0.0778691	-0.127932	-0.019405	0.02979	0.349128	90.8132	6.99209	73.0365	7.12667
NM_207411	UNQ2754	-0.491056	-0.352372	-0.817235	-1.04819	-0.567862	0.0298565	0.349128	43.0696	3.37458	27.5611	12.4972
XM_371504	LOC388965	-0.428617	0.0742111	0.249862	0.207768	0.184347	0.0298405	0.349128	58.9745	12.6317	85.2364	4.45844
XM_379363	LOC401212	0.0489815	-0.123608	-0.23649	-0.434529	-0.494873	0.0298192	0.349128	66.0809	13.7643	44.628	2.24123
NM_030938	VMP1	-0.516241	-0.437572	-0.119013	-0.19951	-0.135553	0.029985	0.350184	39.682	6.15636	67.3017	1.00996
NM_004302	ACVR1B	0.0128863	-0.324093	0.0339209	0.341883	0.306162	0.0301208	0.350331	85.0122	14.0575	92.6293	11.0723
NM_024110	CARD14	-0.334056	-0.174532	-0.245478	0.529723	0.440261	0.0300842	0.350331	78.4992	12.8547	94.4186	29.1908
NM_003600	STK6	0.0496592	0.150572	-0.637568	-0.387286	0.0193535	0.030042	0.350331	92.7619	0.898859	55.5102	15.3867
XM_027162	DMRTA2	0.35918	0.0292236	0.502419	0.492421	0.679901	0.0301267	0.350331	89.7523	32.9178	154.891	52.3071
NM_032340	C6ORF125	-0.0484405	0.0687577	-0.125598	-0.483087	-0.473926	0.0300949	0.350331	72.044	1.91314	58.7452	25.251
XM_091331	LOC162073	0.278106	0.475963	0.12581	-0.0653869	0.0407492	0.0300341	0.350331	103.835	18.4833	77.4988	9.99326
NM_145702	TIGD1	-0.526923	-0.265939	-0.693252	-0.719455	-0.813051	0.0300666	0.350331	50.409	9.94199	33.3113	4.82166
XM_371684	LOC389192	-0.0518702	-0.127882	0.274242	0.154783	0.289337	0.0301269	0.350331	63.6616	12.0863	87.191	2.00091
NM_006106	YAP1	-0.048128	0.0344116	0.126864	0.450842	0.513702	0.030165	0.350403	70.1696	2.62588	109.338	15.4072
NM_019558	HOXD8	0.560665	0.250269	-0.233929	0.130414	0.136402	0.0303059	0.350403	117.756	0.760927	85.7969	6.05706
NM_015902	DD5	-0.531062	-0.388963	-0.201181	0.113862	-0.201852	0.0302311	0.350403	43.9877	1.47586	75.6687	12.5415
NM_001194	HCN2	-0.186431	-0.310758	-0.667072	-1.13622	-0.359318	0.0301901	0.350403	56.3571	5.1549	35.0457	15.8777
NM_015681	EPPB9	0.108145	-0.0280223	-0.253256	-0.273637	-0.338547	0.0303312	0.350403	69.7721	3.4356	57.9609	7.56055
NM_016065	MRPS16	0.613204	0.63679	0.316337	0.286404	0.308556	0.0303254	0.350403	123.867	17.4056	99.7464	6.36589
NM_017519	ARID1B	-0.688505	-0.52359	-0.316245	-0.265003	-0.24581	0.030299	0.350403	37.9318	7.83855	55.6136	7.55863
NM_032831	C7ORF19	-0.358081	-0.410017	-0.555535	-1.10021	-0.709979	0.030276	0.350403	44.2959	10.917	31.4698	7.91918
NM_031461	LOC83690	0.088502	0.429306	-0.00239615	-0.177356	-0.131658	0.0302066	0.350403	91.1885	11.4929	74.4691	23.3926
NM_032539	SLITRK2	0.537972	0.369845	0.026916	0.078333	0.230562	0.0302664	0.350403	96.3283	13.4239	81.3784	4.76399
NM_033197	C20ORF114	-0.237146	-0.0803831	0.212169	0.00729469	0.439761	0.0303343	0.350403	53.3612	6.66629	91.4195	22.7873
NM_175884	FLJ36031	0.191665	0.105703	-0.063526	-0.150483	-0.434177	0.0302882	0.350403	83.8729	0.633524	60.615	4.44622
XM_379634	LOC401504	-0.542496	-0.465667	-0.0791048	-0.238544	-0.201732	0.0302056	0.350403	41.8446	3.53687	63.9738	4.12198
NM_000157	GBA	0.374682	-0.0039033	-0.20958	-0.0110489	-0.447715	0.0303633	0.350572	80.476	20.2366	62.089	2.13445
XM_379594	LOC286149	-1.69904	-1.30216	-0.857299	-1.22353	-1.20223	0.0303821	0.350623	7.77197	2.31036	19.4366	1.83043
NM_016508	CDKL3	0.093484	0.0912869	0.288189	0.688598	0.402851	0.0304706	0.350909	107.561	8.12231	113.347	5.57214
NM_018056	FLJ10315	0.222652	-0.192678	-0.284371	-0.301469	-0.531113	0.0304509	0.350909	72.7905	9.82841	54.8059	3.95786
NM_178340	APRG1	0.0559178	0.243615	-0.611677	-0.0283012	-0.180276	0.0304788	0.350909	83.0526	8.6667	60.0517	21.3816
XM_374705	LOC393078	0.218625	0.274032	0.729216	0.485324	0.544371	0.0304755	0.350909	89.9788	3.48375	132.565	19.4079
NM_017790	RGS3	0.0805797	-0.181117	0.287688	0.243547	0.345971	0.0306492	0.351015	87.2679	2.38468	98.0431	19.5164
NM_004884	PUNC	0.000858522	0.168282	-0.504601	-0.127294	-0.22448	0.0306281	0.351015	75.5181	9.71689	59.9322	1.08566
NM_006462	C20ORF18	-0.370918	0.024564	-0.578988	-0.467335	-0.576259	0.0306474	0.351015	59.7375	13.3269	47.0166	5.08816
NM_001001716	NFKBIB	0.270798	0.236262	0.13927	-0.370799	-0.181263	0.0307108	0.351015	87.7979	0.603223	74.4757	17.0283
[truncated: 19,123 more rows]
