# Supplementary material for: Defective sister chromatid cohesion is synthetically lethal with impaired APC/C function
Source: Nat Commun. 2015 Oct 1;6:8399. doi: 10.1038/ncomms9399 (PMC4600715; doi:10.1038/ncomms9399)
Supplement: Supplementary Data 2 — Deconvolution of 98 siRNA's in DDX11- and DDX11+ cells. Two independent deconvolution experiments were performed in both cell lines using 98 hits of the initial screen. For every single siRNA, the gene accession number, target sequence and % viability relative to a non-targeting control siRNA for both screens are shown. Mean viabilities were used to calculate the ratio (DDX11+ / DDX11-) and toxicity (% cell death in DDX11+ cells) for each siRNA. The genes for which at least two out of four siRNAs show ratio>2 and toxicity <50% were considered 'confirmed'. [file ncomms9399-s3.xls]

## Sheet: Sheet1
				DDX11-/- cells		DDX11++ cells
Gene	Accession		Sequence	mean	stdv	mean	stdv	Ratio (DDX11++ / DDX11-/-)	Toxicity (<50% viability in DDX11++ cells)
ANAPC2	NM_013366	#1	AGGGCUACCUGCAGAAGAA	5.45347	2.64711	26.5594	1.6808	4.87018	TOXIC	confirmed
		#2	CAGUACAGGCGGUGAUCUU	12.3006	1.5054	29.5603	0.804751	2.40316	TOXIC
		#3	CUGCACUGGCCGAGAUUGA	17.614	4.45989	76.7684	8.1572	4.35839	tolerated
		#4	GCUCAUUGACAGUGACGAC	18.7725	3.58229	83.8325	4.98103	4.4657	tolerated
CDC27	NM_001256	#1	CAUGCAAGCUGAAAGAAUA	6.84851	1.42769	63.3104	16.6269	9.24441	tolerated	confirmed
		#2	CAACACAAGUACCUAAUCA	37.054	1.54709	92.7617	5.81316	2.50342	tolerated
		#3	GGAGAUGGAUCCUAUUUAC	11.7319	4.20168	19.8119	3.75004	1.68873	TOXIC
		#4	GGAAAUAGCCGAGAGGUAA	5.98955	3.13672	69.8303	4.8616	11.6587	tolerated
ANAPC4	NM_013367	#1	GGACAUAGAUGAUGAAUGG	4.94931	3.46563	62.3194	0.974165	12.5915	tolerated	confirmed
		#2	CAACACAGCUGGCGAGGUU	1.77235	0.588776	6.11345	2.20678	3.44935	TOXIC
		#3	GCUCAAAUCUUCGUCAUGU	17.6148	1.39307	46.7576	9.91857	2.65445	TOXIC
		#4	GAGGAUGAAUCAAAUCUUC	13.3006	4.73958	88.0605	14.737	6.62078	tolerated
MAD2L1BP	NM_014628	#1	GAAGAUUGGUUUCGACCCA	14.0539	4.04458	42.6387	13.2189	3.03395	TOXIC	confirmed
		#2	CGAAGAAACUCACGCCUCC	22.2784	5.25353	73.2244	1.31277	3.2868	tolerated
		#3	GCACCGUCGUCAUGGCACA	7.95619	4.0931	55.6728	5.25719	6.99742	tolerated
		#4	UUUAAAGGCUUCCGCGAGU	131.386	19.8894	126.231	2.77514	0.96076	tolerated
ATOH1	NM_005172	#1	GCAAUGUUAUCCCGUCGUU	141.506	18.8118	128.212	2.32814	0.906052	tolerated	confirmed
		#2	GCUCUGCACUUCUCGACUU	41.2068	0.522311	84.5398	21.0994	2.0516	tolerated
		#3	CAACUUUGCAGGCGAGAGA	90.0706	0.677952	109.626	1.3367	1.21711	tolerated
		#4	CAAGAAGCUGUCCAAAUAU	43.564	0.459317	96.0366	7.56112	2.2045	tolerated
CDC6	NM_001254	#1	GAGCAGAGAUGUCCACUGA	17.0682	3.56376	29.823	0.925931	1.74729	TOXIC	confirmed
		#2	GGAAAUAUCUUAGCUACUG	-0.717998	0.72661	6.42767	6.71322	-8.95221	TOXIC
		#3	GGACGAAGAUUGGUAUUUG	18.721	4.13095	95.6541	0.837432	5.10946	tolerated
		#4	ACAAUUAAGUCUCCUAGCA	13.7472	4.26724	50.5365	11.2313	3.67613	tolerated
EGR4	NM_001965	#1	GGACCAAGAUUGAGGACUU	29.9098	4.8132	90.0742	7.46561	3.01153	tolerated	confirmed
		#2	GCGCAGCGAUGAGAAGAAA	16.1728	2.05877	50.5882	14.7154	3.12799	tolerated
		#3	GGCCUCAGCUACAGCGGUA	131.679	2.6365	95.2477	8.26256	0.723332	tolerated
		#4	GCCAUUGGAUGUAACGUUU	145.465	24.6539	121.56	12.9168	0.835667	tolerated
ESCO2	NM_001017420	#1	GAAGAAAGAACGUGUAGUA	52.6634	15.3731	93.2007	3.72768	1.76974	tolerated	confirmed
		#2	AAUCAAGGCUCACCAUUUA	11.9521	2.65352	60.6437	14.0806	5.07388	tolerated
		#3	GAGAGUAGUUGGGUGUUUA	28.6496	4.21457	113.1	1.17195	3.94771	tolerated
		#4	CAAAAUCGAGUGAUCUAUA	127.494	20.9584	130.846	4.38262	1.02629	tolerated
FAM120AOS	NM_198841	#1	GGACAUGGCUGACGAUCUG	109.743	9.62917	112.958	8.31259	1.02929	tolerated	confirmed
		#2	GAAGCUGUUCUGUCAAUAA	18.8515	2.65974	43.9084	11.6427	2.32917	TOXIC
		#3	GCAGGAACCAGACCUUUGG	43.6761	9.20523	90.4885	6.03242	2.07181	tolerated
		#4	AGAUCAUUCUUGAGUCCAA	45.2914	6.7691	112.664	0.314804	2.48754	tolerated
KIF26A	NM_015656	#1	CGACGCAGCUCCCACAUGU	16.8408	0.527212	74.6643	11.5381	4.43354	tolerated	confirmed
		#2	GGUCUGGCGUGCGUCAGUA	22.0564	6.25237	75.576	2.98423	3.42648	tolerated
		#3	UGGAGUGUCUCGCGGGUCA	135.86	12.0989	107.138	8.2512	0.788597	tolerated
		#4	GAGCCAAGCAUGUGCCGUA	22.7646	4.76767	83.2528	7.67676	3.65712	tolerated
KLK11	NM_006853	#1	CAACAAAGACCACCGCAAU	85.031	11.0836	112.347	4.1296	1.32125	tolerated	confirmed
		#2	GGAGAGACCAGGAUCAUCA	14.6481	1.57329	80.3278	11.5048	5.48384	tolerated
		#3	ACGAAAGUCUGCAAAUAUG	162.403	16.6851	120.521	8.25989	0.742112	tolerated
		#4	GAGAAGACGCGGCUACUCU	24.9578	0.399901	81.5109	1.47463	3.26596	tolerated
LMTK3	NM_001080434	#1	GAACAGCGAGCAGAUCAAA	93.1177	1.4024	78.2293	2.25771	0.840112	tolerated	confirmed
		#2	AGAAGACGCCCGAGAGUUG	34.6266	2.39428	78.2523	5.85553	2.25989	tolerated
		#3	GCAAGAUGGUCUCCUUCCA	37.5086	2.09924	105.437	6.28394	2.81101	tolerated
		#4	CGAGAUGCCACGACUAUUC	67.7806	10.9551	85.2606	3.24348	1.25789	tolerated
LPXN	NM_004811	#1	AGAGUUAGAUGCCUUAUUG	157.616	16.2946	127.527	2.95641	0.809099	tolerated	confirmed
		#2	CUUCGGAGAUCCUUUCUAU	159.763	10.8034	137.182	18.7508	0.858655	tolerated
		#3	GCGCAGCUCGUGUAUACUA	17.8255	3.33693	88.9699	13.4861	4.99116	tolerated
		#4	GGUACAAGUUCCAUCCUGA	25.2192	15.3397	88.3698	3.74443	3.50406	tolerated
MRPL53	NM_053050	#1	GAGAAGGUCCGCUCCACUA	24.8458	2.62413	86.9071	21.2341	3.49786	tolerated	confirmed
		#2	UCAAACAGGUUCGGGUUCA	59.4498	3.21452	80.5595	2.59274	1.35508	tolerated
		#3	AGACGGGCAUCGCCUGAUU	11.4299	2.48681	62.2137	12.0412	5.44306	tolerated
		#4	GCUCAGUGAUUGCGGACGU	96.3412	6.56245	76.2935	16.2868	0.791909	tolerated
MSH6	NM_000179	#1	GUAGAAAGAUGGCACAUAU	99.6958	2.93287	74.48	0.0184242	0.747073	tolerated	confirmed
		#2	CGAAGUAGCCGCCAAAUAA	45.422	8.27818	115.669	6.83318	2.54654	tolerated
		#3	GAACAGAGCCUCCUGGAAU	14.7673	0.697596	69.7635	2.18899	4.7242	tolerated
		#4	GCUCUGAUGUGGAAUUUAA	87.3403	2.87312	102.936	8.27586	1.17857	tolerated
RNF8	NM_183078	#1	AGAAUGAGCUCCAAUGUAU	101.752	0.779551	98.7608	1.22122	0.970599	tolerated	confirmed
		#2	CAGAGAAGCUUACAGAUGU	56.7952	11.2599	92.8852	0.826227	1.63544	tolerated
		#3	GAGGGCCAAUGGACAAUUA	27.0588	13.6102	85.6345	6.53248	3.16476	tolerated
		#4	CAAUUUGGAUCCUAAGUUG	20.6305	1.2027	100.753	5.32205	4.88366	tolerated
TPH2	NM_173353	#1	UCACAGAGUUCUCAUGUAU	121.195	13.7215	110.298	4.90011	0.910082	tolerated	confirmed
		#2	GGCCAUGGGUUAUAAAUAU	18.1975	1.96853	61.4294	19.1022	3.37571	tolerated
		#3	GGAGUAUACUGAAGAAGAA	4.33015	0.95905	53.1018	6.82973	12.2633	tolerated
		#4	GGACUGGCCUACAGAGUGU	57.078	20.1975	105.426	12.5205	1.84705	tolerated
TYR	NM_000372	#1	GACUAUAGCUAUCUACAAG	119.826	25.0312	89.2948	8.48271	0.745205	tolerated	confirmed
		#2	UGGCAGGGCUUGUGAGCUU	18.0489	7.06402	60.2121	10.2593	3.33605	tolerated
		#3	GAACAAGCGAGUCGGAUCU	51.9794	4.51093	110.602	6.15	2.1278	tolerated
		#4	GGAUUUGCUAGUCCACUUA	68.4382	17.731	81.3576	5.3715	1.18878	tolerated
ZNF775	NM_173680	#1	GAGCUGGGCUGGUGAUGAA	8.35372	2.76079	12.1439	8.24593	1.45371	TOXIC	confirmed
		#2	GGUCGUCGCUGAACAUCCA	19.4064	4.79492	59.2151	8.32837	3.05132	tolerated
		#3	CGGCGAGGGUCACUUUGUA	15.7874	5.04921	60.0492	14.0438	3.80361	tolerated
		#4	GGUCGUCCCUGAAGAUCCA	26.5642	2.97083	39.1252	11.0425	1.47286	TOXIC
AKAP8L	NM_014371	#1	GCAAAUACCGGACCUUCUA	78.5218	12.0446	83.1171	0.985812	1.05852	tolerated	not confirmed
		#2	GAAAGGAUCCAGUUUGUGU	111.699	8.64066	117.494	1.78823	1.05188	tolerated
		#3	UAGAUAUGGUGCCGCAUUU	121.222	28.8613	118.955	9.1672	0.981297	tolerated
		#4	GGUAUGGUAUGGCCACUUC	15.899	3.10866	23.0239	1.73305	1.44813	TOXIC
ALG12	NM_024105	#1	GUACGACCAUCUUGAGUUC	118.297	28.7614	102.662	5.93622	0.867836	tolerated	not confirmed
		#2	GCAGGGAUCCUCUGUUUAG	139.697	12.3985	71.8411	5.63153	0.514265	tolerated
		#3	UCACUUGGCCGGAAGGAAA	43.4906	10.3949	111.473	4.0828	2.56315	tolerated
		#4	GCGCCUGGAGGUACGACAA	94.8233	14.9126	43.8998	5.31885	0.462965	TOXIC
AMY2B	NM_020978	#1	GCACUUGUCUUUGUGGAUA	113.804	23.606	96.9051	2.78376	0.851509	tolerated	not confirmed
		#2	GUGGAGAUAUCGAGAACUA	82.6613	2.19815	98.8466	6.88451	1.1958	tolerated
		#3	CAUCGAUGGCGCCAAAUAA	53.5688	11.1076	126.093	2.9018	2.35385	tolerated
		#4	CCAAGAUUGCCGAAUAUAU	78.6544	20.2052	93.0018	6.172	1.18241	tolerated
ANLN	NM_018685	#1	GGAGAUGGAUCAAGCAUUA	16.0026	0.842127	44.198	9.84725	2.76192	TOXIC	not confirmed
		#2	GGAUAAAUCUGGCUAAUUG	54.182	11.2116	82.2243	11.753	1.51756	tolerated
		#3	ACGCAACACUUUUGAAUUA	67.6876	5.38209	74.0008	1.4483	1.09327	tolerated
		#4	ACAGAAAAGGUGACCGAAA	36.5415	4.75806	50.1756	12.8351	1.37311	tolerated
ARF1	NM_001658	#1	GACCACCAUUCCCACCAUA	11.6621	9.63739	38.3903	9.75272	3.29188	TOXIC	not confirmed
		#2	ACAGAGAGCGUGUGAACGA	35.4681	13.6136	66.2871	1.86885	1.86892	tolerated
		#3	CGGCCGAGAUCACAGACAA	51.2149	22.5171	90.212	12.5863	1.76144	tolerated
		#4	ACGUGGAAACCGUGGAGUA	81.0236	30.761	82.6747	13.9344	1.02038	tolerated
ARHGAP18	NM_033515	#1	GGAAACAGAAGGCCUCUUA	72.8417	30.199	87.4069	4.08425	1.19996	tolerated	not confirmed
		#2	UGACAGCGCUAUUAGAACA	146.983	4.68248	111.007	0.644395	0.755238	tolerated
		#3	CGAGGCAUCUAACCUUGUU	7.0641	1.37456	29.9007	1.57449	4.23277	TOXIC
		#4	CCAUGCACUUAUUGAUUAA	116.557	14.6946	96.4643	9.91379	0.827618	tolerated
ARHGEF12	NM_015313	#1	AGACAGAGAUUUGGGAUUA	16.4706	1.68938	25.1091	11.0533	1.52448	TOXIC	not confirmed
		#2	GGAGGAAUGUGAAGUAGAA	62.4328	0.58749	87.9889	8.34914	1.40934	tolerated
		#3	GAGAAGACCUGAGCUCAUU	17.8107	6.74196	53.9809	8.60086	3.03082	tolerated
		#4	GACAGGAAGUGAUUAAUGA	156.666	20.2011	122.244	9.20229	0.780287	tolerated
ATF7	NM_006856	#1	GAACUGAGCAUGCCGAUAC	145.019	20.8605	116.377	11.311	0.802495	tolerated	not confirmed
		#2	CACCAAGUCUCCUCAAUCA	34.0315	1.71928	60.4798	7.58307	1.77717	tolerated
		#3	CCACCUCGGUCCUCACUCA	86.6143	1.98564	111.84	2.9051	1.29124	tolerated
		#4	GACAGAGAUUUACAAACGA	95.7664	4.45396	87.4939	9.75192	0.913618	tolerated
CANX	NM_001024649	#1	GGAAGUGGUUGCUGUGUAU	32.3755	1.20953	68.4461	0.755846	2.11413	tolerated	not confirmed
		#2	GAAAGACGAUACCGAUGAU	19.544	2.35614	23.3586	6.19129	1.19518	TOXIC
		#3	GGGAAGUGGUUGCUGUGUA	-1.00789	0.808912	4.03111	4.63964	-3.99955	TOXIC
		#4	UGAUUGAUAUUGAGGAUGA	119.04	25.1535	98.8847	9.05188	0.830683	tolerated
CAPN13	NM_144575	#1	GAAGGAUGGUCCCAAAUAA	44.5219	2.43744	114.218	13.8856	2.56543	tolerated	not confirmed
		#2	GGAGAUAAAUGCCUCUUUG	63.1878	5.73117	85.1759	3.50951	1.34798	tolerated
		#3	GGGCUGAGCAGAUUCAAUA	154	19.6388	118.532	9.81918	0.769685	tolerated
		#4	GAUAUAAGCAGAUUUGACA	158.815	18.5824	126.727	2.55738	0.797953	tolerated
CDC25B	NM_004358	#1	GCAGAUACCCCUAUGAAUA	105.371	0.0449807	99.0776	3.76452	0.940273	tolerated	not confirmed
		#2	CUAGGUCGCUUCUCUCUGA	25.8312	1.43706	63.3851	1.04532	2.45382	tolerated
		#3	AAAAGGACCUCGUCAUGUA	6.51417	4.07756	49.6378	6.4235	7.61998	TOXIC
		#4	UGGAUAAGUUUGUGAUUGU	104.159	23.1676	106.523	2.10827	1.0227	tolerated
CDCA5	NM_080668	#1	CAGAAAGCCCAUCGUCUUA	23.1586	3.76469	23.6698	8.0148	1.02207	TOXIC	not confirmed
		#2	CGCAGGAGCCCUAGGAUUU	8.11163	0.504031	7.11308	1.73629	0.876899	TOXIC
		#3	GCAGUUUGAUCUCCUGGUU	-0.740265	1.04319	2.70022	2.54498	-3.64764	TOXIC
		#4	GCCAGAGACUUGGAAAUGU	7.57693	1.12232	12.1769	3.23695	1.6071	TOXIC
CEACAM7	NM_006890	#1	CAUGCCAACUAUCGAAUUA	124.157	9.85398	114.234	7.59197	0.920082	tolerated	not confirmed
		#2	GAAGUAACCAGACAAUUCU	156.304	21.6937	111.71	7.81034	0.714699	tolerated
		#3	ACACAACGGUCGAGAGACA	2.5893	1.95296	37.5599	6.73078	14.5058	TOXIC
		#4	GGAGGUCCUUCUAGUAGUC	80.4526	5.2552	71.3486	7.56907	0.88684	tolerated
CENPN	NM_018455	#1	GUAAAUUUCCGACAGAGAA	128.103	7.19586	115.701	1.57573	0.903186	tolerated	not confirmed
		#2	CUACCUACGUGGUGUACUA	88.1967	5.40697	97.1392	8.50056	1.10139	tolerated
		#3	CCAGAAAGUUUGGGAUGUU	11.4896	6.72319	26.0114	3.66775	2.26391	TOXIC
		#4	AUACACCGCUUCUGGGUCA	26.5251	5.76968	64.6633	5.37071	2.43782	tolerated
CHMP7	NM_152272	#1	GGAGGUGUAUCGUCUGUAU	0.270923	0.857182	7.08763	3.01191	26.1611	TOXIC	not confirmed
		#2	GGUAACAAAUGGCUUAGAU	119.624	3.93118	117.458	7.79259	0.981894	tolerated
		#3	AUAAUAAGGUUCCAGCUGA	104.771	7.9353	98.877	5.58399	0.943748	tolerated
		#4	CAAGUGGACUCUUUCUAAC	131.867	0.0784112	97.6247	5.49526	0.740325	tolerated
CHTF8	NM_001040144	#1	GCAAGAGUUUCGUCCCAUU	107.937	4.09908	105.387	9.65152	0.976381	tolerated	not confirmed
		#2	AGGAUCUGGUCUUAACUUA	155.698	20.0364	99.8692	1.67479	0.641428	tolerated
		#3	GGUCCUAUGUCCAACCCAA	32.51	5.35294	35.1888	9.5566	1.0824	TOXIC
		#4	GGUCCUAGCUCUCGGGGAA	128.908	1.87895	98.5179	8.69484	0.764249	tolerated
COL2A1	NM_033150	#1	GCAAGACUGUUAUCGAGUA	154.044	10.6716	123.23	8.51354	0.799962	tolerated	not confirmed
		#2	GGAAUUCGGUGUGGACAUA	9.25852	2.05139	23.8405	2.34518	2.57498	TOXIC
		#3	GCACGAAACAUACCGGUAA	136.449	28.4413	115.792	5.35566	0.848611	tolerated
		#4	GAACAGCAUUGCCUAUCUG	119.02	25.4091	78.9652	8.18801	0.663459	tolerated
DBP	NM_001352	#1	GUACAAGAACAACGAGGCA	68.0006	5.76508	76.1074	3.95388	1.11922	tolerated	not confirmed
		#2	UAUCAAGCAUUCCUGGCCA	98.4033	19.0059	106.724	11.3297	1.08455	tolerated
		#3	ACGUAGACCUGGACGCCUU	93.8482	32.2399	101.477	0.934525	1.08129	tolerated
		#4	CCAAUCAUGAAGAAGGCAA	5.11034	1.2867	28.3493	1.26608	5.54745	TOXIC
DHRS9	NM_199204	#1	GAAAGGCAAUAAAUCCUAU	5.01287	0.358236	23.2645	8.43785	4.64096	TOXIC	not confirmed
		#2	GGAGAAGGUUACAUUGAAA	73.367	11.5991	82.9178	10.4477	1.13018	tolerated
		#3	GCUAUGAAAUUGGCCGAUU	25.2266	6.21572	40.7097	5.42317	1.61376	TOXIC
		#4	GUGCAUGGACCACGCUCUA	115.073	26.3994	107.536	6.48498	0.93451	tolerated
DYNC1I1	NM_004411	#1	GGAAAUUCGUGCUAACAGA	141.103	18.56	106.776	9.04316	0.756719	tolerated	not confirmed
		#2	CAAGGGAAGUAGUGUCCUA	10.6685	0.723818	22.3432	4.73051	2.09431	TOXIC
		#3	GACAAUCGCAGUCAUCGAA	159.297	21.993	135.546	0.270686	0.8509	tolerated
		#4	CGGGAGACGUCAAUAACUU	47.163	11.7948	66.0239	7.67305	1.39991	tolerated
EFNA4	NM_005227	#1	CAGAGAAGAUUCAGCGCUU	65.3927	1.26149	88.4996	6.70377	1.35336	tolerated	not confirmed
		#2	GUUCUUACCUGGAGAGACU	1.76188	1.0016	35.4447	7.67416	20.1175	TOXIC
		#3	CAACGAUUACCUAGACAUU	79.5577	9.94175	115.102	13.7305	1.44677	tolerated
		#4	CCGAGACGUUUGCUUUGUA	30.9323	1.35353	67.9598	15.5761	2.19705	tolerated
ENO3	NM_053013	#1	CUAUGAGGCUCUGGAACUA	21.001	8.93163	75.1795	4.12234	3.57981	tolerated	not confirmed
		#2	GGGUGAACAUCCAGAUUGU	99.985	6.96681	86.8108	3.91882	0.868238	tolerated
		#3	GCAAUGGGAAGUACGAUCU	99.334	31.3907	97.5068	4.36129	0.981606	tolerated
		#4	CGGAGCGUCUGGCCAAAUA	46.9434	2.77218	77.5743	3.03008	1.65251	tolerated
EPS8L1	NM_017729	#1	GAAAAUGGGUCCUGUGUAA	46.0575	2.4487	84.3967	5.70585	1.83242	tolerated	not confirmed
		#2	CGACGUAGAGAGCUUUGUA	18.9038	0.751989	30.1169	9.52259	1.59317	TOXIC
		#3	AGAAACAGCUACAGCACGA	148.62	17.0726	126.974	11.0367	0.854351	tolerated
		#4	GCAGUGAUCAGCACCGUAG	13.9441	2.97436	47.3735	13.7412	3.39739	TOXIC
FOXB1	NM_012182	#1	CGUUGAAGCCGCUGUGCCA	41.1244	4.52764	55.2133	10.2381	1.34259	tolerated	not confirmed
		#2	ACGCAGCGCUGGCAGAACA	8.63647	1.45013	35.6934	2.88365	4.13287	TOXIC
		#3	CAGAACAGUCUGCGCCACA	29.9705	2.21891	44.5482	1.7624	1.4864	TOXIC
		#4	ACACGUACAGCGACCAGAA	10.8099	5.60004	23.17	17.0333	2.1434	TOXIC
FRMPD1	NM_014907	#1	GACCAAAGCUUUCAAGUUU	143.814	14.7612	114.766	5.29785	0.798012	tolerated	not confirmed
		#2	GAAAGCACAUAGAAUAGAA	147.377	25.5124	129.115	7.61957	0.876085	tolerated
		#3	GGACAACUAUCUCUGGAAA	52.5977	24.2788	85.5273	5.4145	1.62606	tolerated
		#4	GCCAUUAGCUUCCACAUGA	7.16045	2.22686	40.7835	5.8062	5.69565	TOXIC
FUCA1	NM_000147	#1	GAACAUCCGCUAUGGACUA	43.1986	15.8544	82.9896	4.86135	1.92112	tolerated	not confirmed
		#2	GGAGGCAACUAUCUUCUGA	155.222	3.05306	117.78	4.81801	0.758786	tolerated
		#3	UCAAAGGGAUCGGCUGUUU	66.396	27.6222	106.544	0.593725	1.60467	tolerated
		#4	UAACAAUGCUGGGAAUUCA	130.295	19.2559	105.183	4.08404	0.807266	tolerated
GART	NM_000819	#1	GAAUAAUGCUGACCAAGAA	13.3043	2.61657	35.4141	16.3331	2.66185	TOXIC	not confirmed
		#2	GAGAAGAGGUGUCGUGUCU	117.338	14.5318	106.999	0.00739864	0.911887	tolerated
		#3	GCAAGAGGGUACUCCAUAU	5.5544	2.39702	23.2294	0.664733	4.18217	TOXIC
		#4	GAUCCAGAGUGCCAAGUAA	3.4703	0.618182	23.3909	5.44109	6.74031	TOXIC
GLYAT	NM_005838	#1	GGAAAUCCAUUCAAUCUGA	164.025	18.7793	126.709	13.835	0.772501	tolerated	not confirmed
		#2	CAGAUGACCUUGAUCACUA	122.02	12.1384	89.3082	5.09466	0.731913	tolerated
		#3	ACACAACGCAUUCUCUAUA	175.593	18.287	131.689	12.677	0.749968	tolerated
		#4	GUGGACAAGUGGCCUGAUU	23.3108	8.30484	80.5561	2.55137	3.45573	tolerated
GPC1	NM_002081	#1	ACUCAGAGCUGCGCCUGUA	0.661439	0.0420339	12.0714	3.10128	18.2502	TOXIC	not confirmed
		#2	CAGCUUCGAUGACCACUUC	31.1333	13.7237	67.3802	4.51528	2.16425	tolerated
		#3	GCUCAUCACCGACAAGUUC	148	16.9708	129.887	4.41889	0.877613	tolerated
		#4	CCGCACUGCACACGGGAAU	121.183	26.9658	110.349	5.32626	0.910593	tolerated
HAND1	NM_004821	#1	GAGCGGAGACGCACUGAGA	140.4	29.6287	138.158	17.1988	0.984033	tolerated	not confirmed
		#2	CCACGAACCCUUCCUCUUC	124.478	17.9962	100.8	2.05518	0.80978	tolerated
		#3	UCUGGGCGCUGGAGUUAAA	106.829	11.4837	112.346	0.482793	1.05165	tolerated
		#4	GGCCAAGGAUGCACAGUCU	16.7701	3.78436	58.1634	13.4369	3.46827	tolerated
HIST1H2BM	NM_003521	#1	CCAAGAAGGCCAUUAACAA	67.5137	20.9933	111.469	6.19852	1.65106	tolerated	not confirmed
		#2	ACGACAUCUUUGAGCGUAU	162.317	16.1607	132.419	24.2311	0.815804	tolerated
		#3	GCUCCAAGAAGGCCAUUAA	14.3167	2.98422	43.532	11.1971	3.04065	TOXIC
		#4	UGAGCGUAUCGCCGGAGAA	134.203	17.0216	122.706	8.75465	0.914328	tolerated
HIST1H4A	NM_003538	#1	AAGCGGAUCUCUGGUCUGA	18.0149	3.76886	67.4159	1.22895	3.74223	tolerated	not confirmed
		#2	GACGUGGUCUACGCGCUUA	118.291	19.2157	108.975	4.86932	0.921244	tolerated
		#3	GGAAGGGUUUGGGUAAGGG	148.609	23.2073	130.31	19.8513	0.876869	tolerated
		#4	UUUAUGGCUUUGGCGGUUA	161.023	20.168	126.279	2.52796	0.78423	tolerated
HMGCS2	NM_005518	#1	AAACUGACCUGGAGAAGUA	40.6054	2.93836	71.4632	9.18172	1.75994	tolerated	not confirmed
		#2	AGAGAGCAAUUCUACCAUA	76.7732	10.0365	92.242	0.189005	1.20149	tolerated
		#3	GGGCAUAGAUACCACCAAU	27.6756	2.28019	48.6939	0.158912	1.75945	TOXIC
		#4	CCUUCACCCUUGACGAUUU	152.758	25.2706	123.472	11.5581	0.808285	tolerated
JAK2	NM_004972	#1	GAGCAAAGAUCCAAGACUA	11.7118	5.11309	105.109	3.87573	8.97462	tolerated	not confirmed
		#2	GCCAGAAACUUGAAACUUA	74.7761	6.35191	82.8644	8.01814	1.10817	tolerated
		#3	GAUCCUGGCAUUAGUAUUA	90.917	3.01863	103.98	4.53074	1.14367	tolerated
		#4	ACAGAAUGCUGGAACAAUA	134.558	23.8232	113.536	9.25661	0.843769	tolerated
JUND	NM_005354	#1	CGCUCAAGGACGAGCCACA	18.2863	0.552645	33.1504	4.10468	1.81285	TOXIC	not confirmed
		#2	GAAACACCCUUCUACGGCG	55.1881	12.5773	84.6823	17.4665	1.53443	tolerated
		#3	CCGACGAGCUCACAGUUCC	55.1745	15.6012	62.6459	6.29061	1.13541	tolerated
		#4	CCGGCAGCAUGAUGAAGAA	22.6768	0.791408	55.7824	22.2722	2.45989	tolerated
KDR	NM_002253	#1	GGAAAUCUCUUGCAAGCUA	51.4452	9.17356	53.6668	20.86	1.04318	tolerated	not confirmed
		#2	GAUUACAGAUCUCCAUUUA	83.6993	4.00148	102.748	3.35141	1.22758	tolerated
		#3	GCAGACAGAUCUACGUUUG	163.244	19.9034	114.46	4.75802	0.701158	tolerated
		#4	GCGAUGGCCUCUUCUGUAA	10.6235	3.51434	88.4555	5.05046	8.3264	tolerated
KIF21A	NM_017641	#1	GGGAAGAUAUUGCCAGUAA	13.0688	4.4565	49.0611	3.35547	3.75406	TOXIC	not confirmed
		#2	GGAAGAAAGUCAAGAAGUG	65.078	10.7165	107.399	5.97058	1.65031	tolerated
		#3	GAGCAGAUCUACAUUCAAU	115.288	0.86672	102.219	4.30099	0.886645	tolerated
		#4	GGUAGAAUCUUACUCAGAA	100.83	13.6213	127.269	9.66849	1.26222	tolerated
KLHDC3	NM_057161	#1	GGCAAGAUCAUGUACAUUU	15.6434	3.73671	25.7723	3.30524	1.64748	TOXIC	not confirmed
		#2	GCAGUGUCCUUGCGUUGGA	92.5222	13.896	89.9155	4.84485	0.971826	tolerated
		#3	CAUGGACUCUUAUCUGUAC	18.0312	3.03118	64.4123	5.27476	3.57226	tolerated
		#4	GCAAACUGGCCGUGAUUCA	114.021	20.5858	104.009	10.0007	0.912195	tolerated
LCN2	NM_005564	#1	GAGCUGACUUCGGAACUAA	2.52406	4.17785	34.5992	0.931569	13.7078	TOXIC	not confirmed
		#2	GGAGCUGACUUCGGAACUA	2.71542	1.52468	49.9783	2.14993	18.4054	TOXIC
		#3	GAAGACAAGAGCUACAAUG	172.394	12.8838	133.228	11.1277	0.772813	tolerated
		#4	UGGGCAACAUUAAGAGUUA	126.876	7.0021	107.873	5.44831	0.850225	tolerated
LEPREL2	NM_014262	#1	GCACACACCUUCUUUGUAG	39.9571	0.80816	44.4811	4.24586	1.11322	TOXIC	not confirmed
		#2	GAAGAGGCCUUGGGACCAU	66.6551	4.59311	82.8006	5.94091	1.24223	tolerated
		#3	CCAAAGCCCUUGACCUACU	13.1469	2.0857	48.6781	2.65679	3.70262	TOXIC
		#4	AUGGCUAAGUACAGACGAA	14.1687	3.07323	32.0665	13.8106	2.26319	TOXIC
LRP10	NM_014045	#1	GAGAGACGCUGUCGGCAUU	142.453	5.97893	139.546	27.4194	0.979596	tolerated	not confirmed
		#2	UCAGAGCGCUUAACCCUAC	26.625	1.45815	93.5822	5.16475	3.51483	tolerated
		#3	CCUGAGAGCUCCCGACUAC	122.975	2.90113	113.337	12.4354	0.921626	tolerated
		#4	GCCAGGCUGUUGUGUCCUA	83.2746	85.2104	44.6926	10.6055	0.53669	TOXIC
LRRC17	NM_001031692	#1	GAGAUAGAAACGCUUAUUU	152.764	7.70239	118.522	8.93544	0.775849	tolerated	not confirmed
		#2	GAGAAAUACUUAGAUUGUC	117.268	22.18	128.965	1.25334	1.09975	tolerated
		#3	UACAAACACUGGACUGCAA	30.9158	3.48118	70.7996	11.2135	2.29008	tolerated
		#4	GGUCAAACGCUACGCACCA	48.3291	2.51791	58.7132	2.1894	1.21486	tolerated
LTA4H	NM_000895	#1	GGACACUCCUUCUGUGAAA	100.17	22.1451	108.243	7.4108	1.0806	tolerated	not confirmed
		#2	GAACUUUGGUGUGGUCUGA	23.9852	0.695983	70.7316	9.73711	2.94897	tolerated
		#3	GAACUACAGAAUUCGGUAA	162.418	13.5581	132.961	15.7894	0.818638	tolerated
		#4	GAUUAAAGACCUGCGUAUU	169.177	14.9622	149.768	5.72425	0.885271	tolerated
MASP2	NM_139208	#1	GGGCAGGAGAGCACAGACA	19.1879	3.05592	61.4273	0.391451	3.20135	tolerated	not confirmed
		#2	GGGAGUAUGCCAAUGACCA	21.7382	4.65866	39.702	21.0639	1.82637	TOXIC
		#3	UCUAUGCAGCCGAGGACAU	118.83	12.5294	101.541	1.37036	0.854504	tolerated
		#4	UAACAAGCGCACCUGCUCA	58.8369	19.4664	68.9558	8.57759	1.17198	tolerated
MPV17	NM_002437	#1	GAAGGCACAUCGGCUCUAA	31.4031	2.4847	67.8003	3.5054	2.15903	tolerated	not confirmed
		#2	GUAGGAGGCUGGUACAAGG	142.778	15.6475	114.818	12.5717	0.804175	tolerated
		#3	CCAAUGUGUUGCUGUUAUC	157.227	20.5878	110.777	1.88601	0.704566	tolerated
		#4	CCAAACUACAGCGGGAUUA	3.24208	1.75733	25.1096	0.63143	7.74492	TOXIC
MSH2	NM_000251	#1	GAAGAGACCUUAACUAUGC	106.523	33.4974	128.731	12.0509	1.20848	tolerated	not confirmed
		#2	CAGCAAACUUACAAGAUUG	83.2253	6.2378	123.003	10.0365	1.47795	tolerated
		#3	CAGCUUUGCUCACGUGUCA	17.0253	2.086	43.669	1.17722	2.56494	TOXIC
		#4	GGAGGUAAAUCAACAUAUA	73.7591	15.8431	87.5959	5.39107	1.1876	tolerated
MSRB3	NM_198080	#1	UCACAAAGAUCCUGGAAUA	72.3682	8.99814	100.467	5.6222	1.38827	tolerated	not confirmed
		#2	GAACUCCAUUGUUUAAGUC	76.0882	6.0038	55.7592	1.8947	0.732824	tolerated
		#3	GAUCAAUUCUGAGGCAAUC	17.5806	3.70172	45.9059	0.544873	2.61116	TOXIC
		#4	CCAUGUCACUCAGGAGAAA	3.30011	1.75486	41.0014	14.0329	12.4243	TOXIC
MTX1	NM_198883	#1	GGAUAGACACCAAGAACUA	49.9912	1.43871	99.1841	1.95669	1.98403	tolerated	not confirmed
		#2	GCUGACCUAUGCCAGAUUU	117.917	1.672	106.666	6.5826	0.904585	tolerated
		#3	GUACAGGCCACGUGCAGUU	33.9397	16.8025	39.9325	4.30102	1.17657	TOXIC
		#4	AGCACAGGCCUGAGGACGA	31.0623	6.01557	70.0162	6.55016	2.25405	tolerated
NDRG1	NM_006096	#1	CUAACUCGAUUUGCUCUAA	80.8342	15.6304	109.955	1.69362	1.36025	tolerated	not confirmed
		#2	CAGCGUCACUUCUCUGGAU	11.3223	0.206449	24.9253	4.64939	2.20143	TOXIC
		#3	UCGCUGAGGUGAAGCCUUU	69.0655	3.84738	84.5494	8.39333	1.22419	tolerated
		#4	GCAGGCGCCUACAUCCUAA	3.43655	1.82848	27.864	4.42789	8.10812	TOXIC
NNAT	NM_005386	#1	CGGCUGAACUGCUCAUCAU	11.3777	0.0235973	24.4923	5.20391	2.15267	TOXIC	not confirmed
		#2	GAAGCUGGCAUACACGGUG	146.091	29.3621	120.06	12.0421	0.821819	tolerated
		#3	UGCAGAAGCUGGCAUACAC	63.1084	5.94709	87.1576	9.34477	1.38108	tolerated
		#4	GUACAUCUUCCGCGUGCUG	82.8445	5.74895	85.7426	4.70658	1.03498	tolerated
PCDHAC1	NM_031882	#1	GUAAUUGCCUUGGCUUGUA	15.1964	6.87362	56.4594	7.52763	3.71531	tolerated	not confirmed
		#2	GACCUCGAUUCUAAUGGUA	166.175	6.37012	125.468	3.16977	0.755037	tolerated
		#3	GCGAAUACCCGGAGUUGGU	5.48386	2.2376	48.9407	8.29492	8.92449	TOXIC
		#4	GGAUCUACCCAGCGGCAAU	130.35	11.4378	101.588	11.0734	0.779348	tolerated
PHC2	NM_004427	#1	GCAAAGAGGUACAACGUGG	156.47	18.7158	117.046	1.0751	0.748041	tolerated	not confirmed
		#2	GGACACCACUUCCUGCCAA	15.559	7.81404	60.0601	0.0227356	3.86016	tolerated
		#3	CAGGAAGACUCCAGCCGUU	16.5338	7.97937	44.8462	7.36172	2.71239	TOXIC
		#4	CCUAUAAGUUCAAGCGUUC	139.591	22.6316	120.814	8.99357	0.865489	tolerated
PKHD1	NM_170724	#1	CGAGAUAGCUGUACUUUCA	144.575	12.8888	101.322	4.32183	0.700824	tolerated	not confirmed
		#2	CCAAUUACCGUCAAGAUUA	167.536	3.67629	116.224	10.7058	0.693725	tolerated
		#3	GGUAUGGUCUCUUUGUAUA	159.624	16.7427	136.191	5.95503	0.853199	tolerated
		#4	GGAAGGUGUUAGCCUGAUA	15.9553	7.89222	69.6969	7.47682	4.36825	tolerated
PLRG1	NM_002669	#1	GACAAUCGAUGUGUUGGUA	98.8482	33.4883	117.48	8.1979	1.18849	tolerated	not confirmed
		#2	UGAGUAUGGUCCUGUGUUG	73.0582	0.159997	78.4968	10.2473	1.07444	tolerated
		#3	UCUGAAAGUCGAUUACUAA	23.4519	3.76057	29.4725	1.95295	1.25672	TOXIC
		#4	AUUAACACAUUGACGGUAA	160.472	23.6247	127.884	7.15354	0.796925	tolerated
PPP1R3B	NM_024607	#1	CAAGAGAGGUUUGCCUUUA	45.3328	3.17461	38.551	17.7062	0.8504	TOXIC	not confirmed
		#2	GGCAAGAACUAUAGGAUCA	20.8556	1.72486	54.1936	15.8456	2.59851	tolerated
		#3	GAAGGACACUUAUGCCGGU	36.4113	7.20547	59.6839	9.57013	1.63916	tolerated
		#4	CCCAAGUUCUUAUACGUUA	152.315	26.6091	137.941	1.44445	0.905632	tolerated
PQBP1	NM_001032384	#1	GAUCAUUGCCGAGGACUAU	59.2334	17.6418	91.3283	3.23942	1.54184	tolerated	not confirmed
		#2	CCAUGGACCCUAGCUCAUA	2.35651	3.16521	33.9415	0.163909	14.4033	TOXIC
		#3	ACGAUGAUCCUGUGGACUA	73.9216	1.8567	85.7047	8.99156	1.1594	tolerated
		#4	UGACAGGGAUCGAGAGCGU	25.2657	8.54845	66.2476	0.111801	2.62203	tolerated
PRRG2	NM_000951	#1	GCCCAGAGCUUCCUGAGUA	6.56517	3.05575	27.4328	0.294755	4.17853	TOXIC	not confirmed
		#2	GGAGACAGACCAAGAAGUC	61.1283	11.963	99.685	0.0796809	1.63075	tolerated
		#3	CCACCUGCCUGGAUACUUC	142.098	16.7592	119.706	15.9337	0.842417	tolerated
		#4	GUACAGGGGCACUUCGUAA	134.275	15.9935	122.672	11.4944	0.913594	tolerated
RELT	NM_032871	#1	GGACUGAGGAUGCCAAUGA	30.3242	2.67942	33.119	8.83034	1.09216	TOXIC	not confirmed
		#2	GAGCAGCGGACAAGUUCAA	23.0443	0.00685876	36.7666	7.17899	1.59547	TOXIC
		#3	CAUGGCAACUCGAGAUACA	44.5015	1.60117	89.0203	2.79732	2.00039	tolerated
		#4	GCGGACAAGUUCAAUGGUG	127.76	3.58271	111.522	0.594638	0.872901	tolerated
RFC1	NM_002913	#1	GAAGAUGACUUUAUGUGUA	127.284	12.462	129.493	22.2256	1.01735	tolerated	not confirmed
		#2	GUAAAUAGCUCCCGUAAAG	143.252	14.6219	126.735	7.00746	0.884704	tolerated
		#3	GGAAUUAAUUGGCCUGAUA	37.0491	18.0921	90.7661	0.32306	2.44989	tolerated
		#4	GGACACAUAUUAUUUGAUG	149.491	28.0798	116.923	6.254	0.782138	tolerated
RNF152	NM_173557	#1	CCAAGUUGCUGGACUGCAA	30.4867	10.2137	78.1689	1.46159	2.56403	tolerated	not confirmed
		#2	GCAUCGUGCUUCACAACAU	10.4197	3.83773	28.405	10.6385	2.72609	TOXIC
		#3	UGGCUUGCGUCUUGGUCUU	7.22374	0.854455	48.6878	7.27407	6.73998	TOXIC
		#4	CGGACGACCCGGAGGUCCU	7.38397	1.29985	30.7582	12.7157	4.16554	TOXIC
SERHL	NM_170694	#1	CAUAUUACCUCCAGACUUU	115.959	9.33016	98.3582	10.441	0.848213	tolerated	not confirmed
		#2	AAACUUAUCUUGCUGGACA	48.8204	8.3057	60.3386	9.36501	1.23593	tolerated
		#3	CGUCGUGGGCGGAAUGUUU	154.228	19.6277	114.209	8.83801	0.740522	tolerated
		#4	CCUUGAAAUGGAAUCGAUU	148.502	22.1767	117.746	12.2539	0.79289	tolerated
SH3PXD2A	NM_014631	#1	CGCGGAAGCUCAAGUAUGA	90.7432	18.1873	124.926	22.8735	1.3767	tolerated	not confirmed
		#2	CCAGCCACCUCGUACAUGA	28.4245	2.78729	73.2102	18.1487	2.5756	tolerated
		#3	GAAGGCUGGUGGUAUAUCA	18.787	7.15315	30.1985	4.80294	1.60741	TOXIC
		#4	CAUCAUACAUCGAUAAGCG	112.777	2.60962	121.955	2.03616	1.08138	tolerated
SKA1	NM_145060	#1	GGACUUACUCGUUAUGUUA	120.2	16.3224	135.885	16.8331	1.13049	tolerated	not confirmed
		#2	UCAAUGGUGUUCCUUCGUA	135.802	0.348902	88.8372	16.0291	0.654167	tolerated
		#3	UAUAGUGGAAGCUGACAUA	68.4629	14.3101	110.273	2.10085	1.61069	tolerated
		#4	CCGCUUAACCUAUAAUCAA	9.88782	1.61868	41.5872	20.6153	4.2059	TOXIC
SLBP	NM_006527	#1	GAAAUGAGGACCAGAGUUA	42.3867	8.12772	105.254	1.33978	2.48318	tolerated	not confirmed
		#2	GACAGAAGCAGAUCAACUA	4.31453	3.04527	16.021	0.116739	3.71327	TOXIC
		#3	GAAGUAUAGUCGACGUUCA	17.0504	7.85968	42.0717	4.97372	2.46749	TOXIC
		#4	CCUACGAUCGUUAUAUUAA	91.1279	10.8899	85.4685	7.95304	0.937896	tolerated
SLFNL1	NM_144990	#1	GGGAAGGACCUGCUAUUGA	123.633	7.02518	104.07	1.12704	0.841768	tolerated	not confirmed
		#2	CCUCAGAUCUUUCCCGAUG	165.015	15.0631	127.976	4.21112	0.775539	tolerated
		#3	GGAGUACUCUGACCUCGAG	7.76286	4.38982	41.6853	4.9659	5.36983	TOXIC
		#4	ACACACACGCUGCCUGAUA	26.4678	0.741194	92.349	3.243	3.4891	tolerated
SORBS3	NM_001018003	#1	CUAAUUAUGUGGAGGUGCU	72.1363	4.92458	82.2558	2.22009	1.14028	tolerated	not confirmed
		#2	CCUAACACCUCUCAGAUAC	153.864	9.35713	110.984	18.2595	0.721314	tolerated
		#3	GAGAGGCUGUGGCCCAGUA	23.3288	5.48597	40.8727	16.7827	1.75203	TOXIC
		#4	GUGCAGGUGUCUCGUGAAC	132.994	22.621	117.356	0.0746371	0.882411	tolerated
SRSF8	NM_032102	#1	CACUACAGCUCAUCUGGUU	133.4	14.6169	122.558	9.68447	0.918726	tolerated	not confirmed
		#2	GAAUCUCGCUACGGCGGAU	23.6255	2.82267	71.0647	25.6101	3.00797	tolerated
		#3	CAAAUCGAGCUCUGCGCGA	141.814	17.1787	121.891	11.5782	0.859508	tolerated
		#4	CGAUCUCGCUAUAGGGGUU	29.2293	9.41504	47.195	3.04868	1.61465	TOXIC
TAPT1	NM_153365	#1	GUAACAAGCUCAAUUAAAG	168.66	12.6298	138.882	10.4068	0.823443	tolerated	not confirmed
		#2	GAAAGAGUAUACACUUGUU	180.323	20.8103	152.153	24.1974	0.843779	tolerated
		#3	GGCAAGCCGUCCAGUAAAU	17.1112	5.07651	88.3896	1.88226	5.16561	tolerated
		#4	GCAACAACUCUCAAUGUAG	133.77	12.8775	112.141	2.45587	0.838313	tolerated
TEX30	NM_138779	#1	GAAAAGAACUUGUUGGAGA	158.991	29.7356	126.6	10.6393	0.796272	tolerated	not confirmed
		#2	GAAUUAAGGCGUAUAAAUC	156.588	19.4001	122.101	8.51115	0.77976	tolerated
		#3	UGAAUUACCUGAAGACAUC	113.144	6.60449	114	11.9921	1.00756	tolerated
		#4	AAAGGACGGUCGACAAAUG	55.8241	3.1263	58.1476	14.7696	1.04162	tolerated
TMEM217	NM_145316	#1	GCAAACGUCGUAAUACAAA	46.1313	31.9154	64.8833	39.0641	1.40649	tolerated	not confirmed
		#2	AGGCAGAGCUUCCACACUA	38.5799	3.07227	47.3306	31.0564	1.22682	TOXIC
		#3	GAACAGAAGCACCUAGGGA	89.3335	19.0331	101.076	4.94931	1.13145	tolerated
		#4	CCGUAGACAUGUAUCUCAU	118.437	14.1719	92.7232	9.59027	0.782893	tolerated
TMEM246	NM_032342	#1	GGGUUUAGCUGGCCUGUAA	6.24236	4.3694	44.1201	8.40611	7.06787	TOXIC	not confirmed
		#2	UUACUAACCUGGAUAUACA	76.026	4.1863	119.426	7.83124	1.57086	tolerated
		#3	GCAGGACUAUGUCUAUUGC	149.894	14.483	117.536	15.6253	0.784127	tolerated
		#4	CCUAUGUAGUGGAGCCGAA	53.7313	13.8287	42.2576	7.07072	0.786462	TOXIC
TNS4	NM_032865	#1	GAACGUAUGCCACCUCUUU	9.0566	3.18297	36.0725	11.9026	3.983	TOXIC	not confirmed
		#2	GACCUUGACUCCUACAUUG	121.736	22.6863	98.4293	7.40696	0.808544	tolerated
		#3	GAUGUCAGCUAUAUGUUUG	158.687	8.83919	126.072	11.3663	0.794467	tolerated
		#4	GAGCAGGGCAUCACUCUGA	25.2882	5.16413	89.9284	0.330382	3.55614	tolerated
UBE2D3	NM_181893	#1	UCAGAAGUAUGCCAUGUGA	141.028	9.83088	123.122	4.27246	0.873032	tolerated	not confirmed
		#2	AAACAGACAGAGAUAAGUA	112.607	39.7494	140.984	27.4473	1.252	tolerated
		#3	ACAGUGGUCGCCUGCUUUA	21.3192	1.7838	22.7805	1.05319	1.06854	TOXIC
		#4	GAUGAUGUAAAGUUCGAAA	162.751	15.9033	135.581	28.6368	0.833058	tolerated
UGT2B4	NM_021139	#1	GCCCAUCUACUCUUAAAUU	158.904	18.3497	123.296	3.96086	0.775916	tolerated	not confirmed
		#2	UAAGAGAUGGGCAGAACUU	18.8318	11.2939	94.5927	0.0899166	5.02302	tolerated
		#3	GUACAAGAAAUCAUGUGGA	168.204	18.8373	130.553	5.36097	0.776156	tolerated
		#4	GGGAAACCCAAUAAAUGAA	118.041	18.4512	111.346	9.45975	0.943281	tolerated
UPRT	NM_145052	#1	UGAAUCAGCUGCCAUAUAA	49.1169	4.57618	50.4669	5.43214	1.02749	tolerated	not confirmed
		#2	GAACAAGGUUUACGAGACU	14.0255	1.35414	47.6894	20.2587	3.40019	TOXIC
		#3	CAACAGGGUACAAGUAUGA	57.9544	1.64169	92.6077	1.02951	1.59794	tolerated
		#4	GAGAAGCGGUGAGGCAAUG	9.98073	3.47551	32.4071	9.53306	3.24696	TOXIC
WFDC2	NM_006103	#1	GGGAAGGUGUCCUGUGUCA	9.63686	1.46266	56.6742	5.01522	5.88098	tolerated	not confirmed
		#2	GCUCUCUGCCCAAUGAUAA	136.509	6.53264	107.19	3.11102	0.785223	tolerated
		#3	CAAGAGUGCGUCUCGGACA	92.8437	15.2407	74.7455	1.22905	0.805067	tolerated
		#4	AUGAAAUGCUGCCGCAAUG	149.673	18.4771	116.28	7.55052	0.77689	tolerated
WIPF2	NM_133264	#1	GGACCAAGCUGAAGAAGGU	19.1114	2.3311	20.2848	5.89551	1.0614	TOXIC	not confirmed
		#2	CAGAGAACCUAGCUGGUAA	51.3384	2.13075	63.5829	0.719234	1.23851	tolerated
		#3	AGACACAAUUCUUUGCAUA	148.263	20.8829	115.767	10.0094	0.780824	tolerated
		#4	GAGAUUCUAUCACCACUGU	23.7379	3.13441	81.5624	14.5446	3.43595	tolerated
WISP2	NM_003881	#1	CCACCUGUGGGCUGGGCAU	23.2597	6.82031	56.1626	5.15223	2.41459	tolerated	not confirmed
		#2	AGACCCACCUCCUGGCCUU	71.4928	10.5397	99.3843	10.6517	1.39013	tolerated
		#3	GAACCGCUUCUGCCGACUG	74.8686	15.3237	96.4255	8.24967	1.28793	tolerated
		#4	UCUCAAAGGUGCGUACCCA	92.2899	25.3419	77.5058	4.66304	0.839807	tolerated
ZNF526	NM_133444	#1	GCACAGAACUCACGUUGGU	95.2241	8.17447	102.734	21.225	1.07886	tolerated	not confirmed
		#2	GCACCUUUCUGCUACGGUA	158.692	7.73246	126.386	15.965	0.796423	tolerated
		#3	GUGGAGAUGUCAACACCUA	26.0289	3.27796	83.613	2.5092	3.21231	tolerated
		#4	CAGCAUCGCUUGAGCAGCA	45.8903	7.28458	26.6618	6.97117	0.58099	TOXIC

## Sheet: Sheet2
confirmed hits using variable criteria
maximal toxicity	25	25	25	50	50	50	75	75	75
minimal ratio	1.5	2	2.5	1.5	2	2.5	1.5	2	2.5
	LPXN	LPXN	LPXN	CDC27	CDC27	CDC27	CDC27	CDC27	CDC27
	KLK11	KLK11	KLK11	MAD2L1BP	MAD2L1BP	MAD2L1BP	SLBP	SLBP	RNF152
	ANAPC2	ANAPC2	ANAPC2	TPH2	TPH2	TPH2	RNF152	RNF152	MSRB3
	KIF26A	KIF26A	KIF26A	ESCO2	ESCO2	ESCO2	MTX1	MSRB3	MAD2L1BP
	RNF8	RNF8	RNF8	ZNF775	ZNF775	ZNF775	SKA1	MAD2L1BP	TPH2
	FAM120AOS	FAM120AOS		FAM120AOS	FAM120AOS	CDC6	MSRB3	TPH2	ESCO2
	ATOH1	ATOH1		CDC6	CDC6	LPXN	MAD2L1BP	CDC25B	PCDHAC1
	LMTK3	LMTK3		LPXN	LPXN	MSH6	TPH2	ESCO2	ZNF775
	ENO3			MSH6	MSH6	EGR4	JUND	PCDHAC1	CDC6
	ESCO2			EGR4	EGR4	KLK11	CDC25B	ZNF775	LPXN
	FUCA1			KLK11	KLK11	MRPL53	ARHGEF12	FAM120AOS	SLFNL1
				MRPL53	MRPL53	ANAPC2	AWAT2	CDC6	PHC2
				ANAPC2	ANAPC2	KIF26A	ENO3	LEPREL2	MSH6
				KIF26A	KIF26A	RNF8	ESCO2	LPXN	PQBP1
				RNF8	RNF8	ANAPC4	PCDHAC1	SLFNL1	EGR4
				ANAPC4	ANAPC4		TMEM246	TYR	LCN2
				TYR	TYR		ZNF775	PHC2	KLK11
				ATOH1	ATOH1		SH3PXD2A	MSH6	MRPL53
				LMTK3	LMTK3		RELT	PQBP1	ANAPC2
				MTX1			FAM120AOS	EGR4	TNS4
				JUND			PPP1R3B	MPV17	UPRT
				ENO3			ANLN	LCN2	KIF26A
				PPP1R3B			CDC6	EFNA4	RNF8
				PQBP1			LEPREL2	KLK11	ANAPC4
				ARF1			LPXN	MRPL53
				FUCA1			SLFNL1	ANAPC2
							TYR	ATOH1
							MASP2	LMTK3
							PHC2	TNS4
							MSH6	UPRT
							PQBP1	KIF26A
							PRRG2	CENPN
							EGR4	RNF8
							MPV17	ANAPC4
							SRSF8
							ARF1
							FUCA1
							LCN2
							KLHDC3
							HMGCS2
							EFNA4
							FRMPD1
							KLK11
							MRPL53
							ANAPC2
							ATOH1
							EPS8L1
							HIST1H2BM
							LMTK3
							TNS4
							UPRT
							KIF21A
							KIF26A
							CENPN
							RNF8
							ANAPC4
